# Supplementary material for: Development and validation of a dementia screening tool for primary care in Taiwan: Brain Health Test
Source: PLoS One. 2018 Apr 25;13(4):e0196214. doi: 10.1371/journal.pone.0196214 (PMC5918945; doi:10.1371/journal.pone.0196214)
Supplement: S1 Data — (XLSX) [file pone.0196214.s002.xlsx]

## Sheet: AD_Registration
No	Age	Edu	Sex	Diagnosis	MMSE	CDR	Subject	Family	BMI	Stroke	DM	HTN	Chol	Headtrauma	Money	Depression	Orientation	Record	Fluency15	Fluency30	Fluency45	Fluency60	memory	Clock1	Clock2	Clock3	Clock4	Clock5	Clock6	Clock_total
1	71	6	2	MCI	30	0.5	1	1	22.2	0	0	0	1	0	0	0	4	3	7	3	1	0	5	1	1	1	4	1	1	9
2	65	0	2	MCI	24	0.5	1	0	25	0	0	0	0	0	0	0	3	4	5	6	2	3	3	1	1	1	4	0	1	8
3	85	16	2	AD	12	1	1	1	12.9	0	0	0	0	0	0	0	1	3	0	0	0	0	0	0	0	0	0	0	0	0
4	78	12	2	Very mild dementia	24	0.5	1	1	19.1	0	0	0	0	0	0	0	3	1	5	3	0	0	0	0	1	1	0	1	0	3
5	82	12	1	AD	16	1	0	1	18.5	0	0	0	0	0	1	0	0	0	2	2	2	1	0	1	1	1	4	0	1	8
6	83	6	2	AD	21	1	1	0	21.1	0	0	0	0	0	1	0	1	3	6	2	3	0	1	0	0	1	4	0	1	6
7	92	16	2	AD	23	1	1	1	20.5	0	0	1	0	1	1	1	4	2	2	0	0	0	4	0	0	0	0	0	0	0
8	94	16	1	AD	18	1	1	1	27.3	0	1	0	0	0	1	1	3	1	3	0	0	0	0	0	0	0	0	0	0	0
9	79	14	2	VasD	18	1	0	1	13.8	1	0	1	0	1	1	0	0	3	2	1	1	1	1	1	1	1	4	1	0	8
10	78	11	1	DLB	16	1	0	1	23.6	1	0	0	0	1	1	0	0	2	3	0	0	0	0	0	0	0	0	0	0	0
11	77	6	2	AD	18	1	1	1	23.5	1	1	1	0	0	1	0	0	2	4	0	0	0	0	0	0	1	0	0	1	2
12	88	15	1	VasD	20	0.5	1	1	23.3	1	1	1	0	0	1	0	3	1	5	1	0	1	0	1	1	1	4	1	1	9
13	73	6	2	Very mild dementia	20	0.5	1	1	25.2	1	1	1	1	0	0	0	1	3	5	3	0	0	1	1	1	1	4	1	0	8
14	84	9	1	Very mild dementia	21	0.5	1	1	26.8	0	1	1	0	0	1	0	2	1	4	1	3	0	0	0	0	1	4	0	0	5
15	71	12	2	MCI	23	0.5	1	1	26.3	0	1	1	1	0	0	0	3	2	2	1	0	0	1	1	1	1	4	1	1	9
16	57	15	1	MCI	28	0.5	1	1	29.3	0	1	0	1	0	0	1	3	4	5	2	0	1	2	1	1	1	4	1	1	9
18	91	6	1	Very mild dementia	27	0.5	1	0	20.3	0	0	0	0	0	0	0	3	2	9	2	2	0	0	1	0	0	0	0	1	2
19	78	16	1	Very mild dementia	24	0.5	1	1	28.4	0	0	1	0	0	1	0	3	3	6	2	1	1	1	1	1	1	4	1	1	9
20	65	6	2	FTD	7	1	0	1	25.6	0	0	1	1	0	1	0	0	0	0	0	0	0	0	0	0	1	4	0	0	5
21	89	16	2	AD	12	2	1	1	19.9	0	0	1	1	1	1	1	1	0	0	0	0	0	0	0	0	0	0	0	0	0
22	78	6	2	AD	18	1	1	1	27.4	0	0	0	0	0	1	0	3	2	8	1	1	1	1	0	1	1	0	0	1	3
23	78	3	2	AD	11	2	1	1	23.6	1	1	1	1	0	1	0	0	2	3	1	0	0	0	0	0	0	0	0	0	0
24	71	6	2	AD	9	2	0	1	18.5	0	0	0	0	0	1	1	0	0	0	0	0	0	0	0	0	0	0	0	0	0
25	79	6	2	AD	4	1	1	0	26.5	1	0	0	0	0	1	0	0	0	1	2	0	0	0	0	0	0	0	0	0	0
26	82	14	2	MCI	26	0.5	1	1	16.5	0	0	0	0	0	1	0	4	3	3	1	0	0	0	1	1	1	4	1	1	9
27	74	1	2	AD	17	1	1	1	22.7	0	0	1	0	0	1	0	1	4	5	1	1	1	0	0	0	0	0	0	0	0
28	81	11	2	MCI	23	0.5	1	1	28.2	0	0	1	0	0	0	0	3	1	7	2	0	1	0	1	1	1	4	1	1	9
29	84	16	1	AD	14	2	0	1	25.5	0	0	1	1	0	1	1	0	0	2	0	0	1	0	1	1	1	4	0	0	7
30	78	6	2	FTD	14	1	1	1	23.2	0	0	1	0	0	1	1	1	3	4	0	0	0	0	0	0	0	0	0	0	0
31	86	12	1	VasD	23	1	1	1	19.2	0	0	0	0	0	1	0	2	2	4	1	3	0	0	1	1	1	4	1	0	8
32	81	6	1	VasD	17	1	1	1	22.3	0	0	0	0	1	1	0	1	1	4	1	0	0	0	0	0	0	4	1	1	6
33	80	3	2	Very mild dementia	19	0.5	1	1	22.8	0	0	0	0	0	1	0	2	2	6	0	0	1	2	0	0	0	0	1	1	2
34	81	12	2	AD	22	1	1	1	28.9	0	0	1	1	0	1	1	2	3	3	0	0	2	0	1	1	1	4	1	1	9
35	93	6	1	AD	20	1	1	0	24.8	0	0	1	0	0	1	0	2	2	5	0	0	0	0	1	1	1	4	1	0	8
36	71	14	1	MCI	29	0.5	1	1	24	0	1	1	1	0	0	0	4	3	7	4	2	1	5	1	1	1	4	1	1	9
37	91	16	2	Very mild dementia	23	0.5	1	0	18.7	1	0	0	1	0	1	0	4	4	3	2	0	1	1	1	1	1	4	1	0	8
38	67	14	1	AD	14	1	1	1	18.4	0	0	0	0	0	1	0	0	1	4	0	0	0	1	1	1	1	4	0	0	7
39	86	12	1	AD	21	1	1	1	23.8	0	0	1	1	0	1	1	1	3	4	2	0	0	0	1	1	1	4	1	1	9
40	86	12	1	AD	21	1	1	0	31.6	0	0	1	0	0	1	0	1	2	5	2	1	0	0	1	1	1	0	0	1	4
41	80	14	1	AD	24	1	0	1	26.6	0	0	1	0	0	1	0	2	4	3	1	1	0	3	0	1	1	4	1	0	7
42	80	9	2	AD	21	1	1	0	18.9	0	0	0	0	0	1	0	0	2	4	0	1	0	0	1	1	1	4	1	1	9
43	74	18	2	Normal	30	0	1	1	27	0	1	1	1	0	0	0	4	5	8	5	3	2	5	1	1	1	4	1	1	9
44	78	16	1	Normal	30	0	1	0	29	0	1	1	0	0	0	0	4	4	7	3	1	2	5	1	1	1	4	1	1	9
45	88	12	2	AD	19	1	1	1	32.3	0	0	0	0	0	1	1	0	3	4	1	0	1	0	0	0	0	0	1	0	1
46	89	6	1	MCI	25	0.5	1	0	19.8	0	0	0	0	0	0	0	4	3	6	5	3	3	2	1	1	1	4	0	1	8
48	87	14	2	AD	25	1	1	1	21.9	0	0	1	0	0	1	0	2	0	4	2	1	0	0	0	0	1	4	1	1	7
49	72	6	2	AD	24	1	0	0	17.4	0	0	0	0	0	0	1	2	4	5	1	2	0	0	0	0	1	4	1	1	7
50	83	14	1	AD	24	1	1	0	25.8	0	0	0	0	0	1	0	3	4	5	2	1	1	0	1	1	0	4	1	1	8
51	92	16	1	Very mild dementia	22	0.5	1	1	17.4	0	0	1	0	0	0	0	2	2	5	1	0	0	1	1	1	1	4	0	0	7
52	74	16	1	normal	27	0	1	0	24.9	1	0	1	0	0	1	0	4	5	8	4	2	1	2	1	1	1	4	1	1	9
53	75	9	2	MCI	27	0.5	0	1	27.5	0	1	1	0	0	0	0	3	4	4	1	1	3	4	1	1	1	4	0	1	8
54	78	10	2	PDD	25	1	1	1	26.5	1	1	1	0	0	1	0	3	3	2	0	0	3	0	0	0	0	0	0	0	0
55	79	0	2	VasD	11	2	1	1	24.6	0	0	1	1	0	1	0	0	0	0	0	0	0	1	0	0	0	0	0	0	0
56	85	6	2	Very mild dementia	24	0.5	1	1	20.9	0	0	1	0	0	1	0	1	3	5	2	1	0	1	0	0	0	0	0	1	1
57	78	18	1	MCI	25	0.5	1	1	23.7	0	1	1	1	0	0	0	2	4	5	3	0	2	1	1	1	1	4	1	1	9
58	94	12	1	AD	5	2	1	1	23.8	0	1	1	0	0	1	0	0	0	1	3	1	0	0	0	0	0	0	1	0	1
59	91	6	1	MCI	28	0.5	1	0	25.7	0	1	1	1	0	0	0	4	3	4	3	0	0	5	0	0	1	4	1	1	7
60	70	14	1	MCI	28	0.5	0	1	22.6	0	1	0	0	0	0	0	3	0	4	1	1	1	5	1	1	0	4	1	1	8
61	68	9	2	MCI	30	0.5	1	0	30.5	0	0	0	1	0	0	0	4	3	6	4	0	1	2	1	1	1	4	1	1	9
62	76	16	1	normal	29	0	1	1	22.5	0	1	0	0	0	0	0	4	5	7	4	1	1	2	1	1	1	4	1	1	9
63	85	14	2	MCI	24	0.5	1	0	24.1	0	0	1	1	0	1	0	4	3	5	1	2	1	3	0	0	1	4	1	0	6
64	83	12	1	AD	19	1	0	1	20.6	0	1	0	0	0	1	1	1	2	3	1	3	0	0	1	1	1	0	0	0	3
65	63	9	2	MCI	27	0.5	1	1	23.4	0	0	0	0	0	0	0	4	4	5	1	1	2	2	0	1	1	4	1	1	8
66	83	0	1	DLB	17	1	0	1	23.6	0	0	1	0	0	0	0	1	2	4	2	1	1	1	0	0	0	0	0	1	1
67	72	12	2	AD	21	1	1	1	24.6	0	0	0	0	0	1	0	0	4	3	0	2	1	1	1	1	0	0	1	0	3
68	78	1	2	VasD	23	0.5	0	0	20.5	1	0	1	0	0	1	1	2	2	3	0	0	0	0	0	0	0	0	0	0	0
69	73	15	1	MCI	28	0	1	1	24.3	0	1	1	1	0	0	0	4	5	6	3	2	0	1	1	1	1	4	1	1	9
70	88	12	2	AD	24	1	1	1	20.8	0	0	1	0	0	0	0	2	3	5	4	0	0	0	0	0	1	4	1	0	6
71	88	9	1	AD	17	1	1	1	999	0	0	1	1	0	1	0	0	2	2	2	0	1	0	0	0	0	0	0	0	0
72	74	0	2	MCI	25	0.5	1	1	24.5	0	1	1	0	0	0	0	3	5	4	0	2	0	3	0	0	0	0	0	0	0
73	80	1	1	AD	23	1	1	1	21.5	0	0	0	0	0	1	1	3	1	6	2	0	1	3	0	1	1	4	0	0	6
74	69	16	1	FTD	25	1	1	1	19.2	0	0	0	0	0	1	1	2	5	0	0	0	0	0	1	1	1	4	1	0	8
75	85	8	1	AD	22	1	1	0	22.1	0	0	1	0	0	0	0	1	2	6	0	0	0	0	1	1	0	0	1	1	4
76	64	12	1	AD	22	1	1	0	37.9	1	0	1	0	0	1	0	3	2	5	0	0	0	0	1	1	1	4	1	1	9
77	73	0	2	AD	13	1	1	1	27.4	0	0	1	1	0	0	0	1	2	1	1	1	0	3	0	0	0	0	0	0	0
78	80	12	1	AD	22	2	1	0	29.8	0	0	1	0	0	1	1	0	2	2	0	0	0	0	0	0	1	0	1	1	3
79	76	6	1	MCI	23	0.5	1	0	26	0	0	1	0	0	1	0	2	2	4	1	2	0	1	1	1	1	4	1	1	9
80	85	0	1	VasD	2	3	0	0	999	0	1	0	0	0	1	0	0	0	0	0	0	0	0	0	0	0	0	0	0	0
81	95	11	1	AD	22	1	0	1	22.8	0	0	0	0	0	0	0	0	4	5	0	2	0	0	1	1	1	4	1	0	8
82	77	0	2	AD	19	1	1	1	30.3	0	0	0	0	0	1	1	1	3	3	1	0	0	0	1	0	1	0	0	1	3
83	86	6	2	PDD	15	1	1	0	999	1	1	1	0	0	1	0	1	1	2	1	0	0	0	0	0	0	0	0	0	0
84	78	1	1	PDD	12	1	1	1	25.6	0	0	0	0	0	1	0	0	2	4	1	0	0	1	0	0	0	0	0	0	0
85	76	6	2	AD	16	1	1	1	17.9	0	0	0	0	0	1	1	0	2	2	0	0	1	0	0	0	0	0	0	0	0
86	85	16	1	AD	13	1	1	0	22.6	0	1	0	1	0	1	0	0	0	3	0	0	1	0	0	0	0	4	0	0	4
87	72	12	1	MCI	27	0.5	1	0	25.7	0	0	0	0	0	0	0	4	3	4	3	0	1	1	0	0	0	0	1	0	1
88	77	9	1	MCI	28	0.5	1	0	19.6	0	0	0	0	0	0	0	4	4	7	2	0	0	0	0	0	1	0	0	0	1
89	76	6	2	MCI	28	0.5	1	0	23.6	0	1	0	0	0	0	0	3	3	5	2	3	3	4	0	0	0	0	0	0	0
90	82	16	1	MCI	28	0.5	1	0	25.6	0	0	1	0	0	0	0	4	3	7	3	1	1	4	1	1	1	4	1	1	9
91	83	9	2	AD	18	1	1	1	25.1	0	0	0	1	0	0	0	0	3	3	0	0	0	0	1	1	1	4	1	1	9
92	68	12	2	MCI	27	0.5	1	0	21.3	0	0	0	0	0	0	1	4	0	7	2	2	0	3	0	0	0	0	1	1	2
93	84	9	1	AD	22	1	1	1	24.3	0	0	1	0	0	1	0	1	5	9	0	0	1	0	1	1	1	4	0	1	8
94	89	18	1	MCI	25	0.5	1	1	23.9	0	0	1	0	1	0	0	1	2	6	1	2	0	2	1	1	1	4	0	0	7
95	93	6	1	VasD	21	1	1	0	18.8	1	0	0	0	0	0	0	2	3	4	3	0	2	1	1	0	0	4	1	1	7
96	68	6	2	MCI	24	0.5	1	0	31.4	1	0	1	1	0	1	0	4	3	3	1	2	0	3	0	0	0	0	0	0	0
97	67	16	2	AD	23	1	1	1	23.5	0	0	0	0	0	1	0	1	4	5	2	1	2	0	1	1	1	4	1	1	9
98	80	14	1	MCI	26	0.5	1	1	23.4	0	0	1	0	0	0	0	4	2	6	1	2	0	4	1	1	1	4	1	1	9
99	74	6	2	AD	20	1	1	1	24.6	0	0	0	0	0	1	1	1	2	3	1	1	0	0	1	1	1	4	1	1	9
100	80	16	1	AD	22	1	1	1	23.2	0	1	1	0	0	1	0	3	2	7	3	1	2	2	1	1	1	4	1	1	9
101	79	9	1	MCI	25	0.5	1	1	19.6	0	0	0	0	0	0	1	4	5	6	4	3	1	3	1	1	1	4	1	1	9
102	80	9	1	AD	5	2	1	1	23.9	0	1	0	0	0	1	1	0	1	0	0	0	0	0	0	0	0	0	0	0	0
103	84	16	1	AD	20	1	1	1	23.7	0	0	1	0	0	1	0	3	2	5	1	1	0	0	0	0	0	0	1	1	2
104	74	6	2	MCI	28	0.5	0	1	26.7	0	1	1	0	0	1	0	3	4	5	0	1	1	0	1	1	1	4	1	1	9
105	85	11	1	MCI	25	0.5	0	1	25.4	0	0	0	0	0	1	0	2	2	3	0	0	0	5	0	0	0	0	0	0	0
106	78	9	1	MCI	27	0.5	1	1	25	0	0	0	0	0	0	1	4	3	6	3	2	2	3	1	1	1	4	1	1	9
107	64	11	2	AD	25	1	1	1	24.3	0	1	1	1	0	0	0	3	4	5	4	1	0	0	1	1	1	4	1	1	9
108	95	16	1	AD	18	1	1	1	25.1	1	0	0	1	0	1	0	1	3	4	3	1	1	0	0	0	0	0	0	0	0
109	86	14	1	PDD	20	1	1	1	20	0	0	0	0	0	1	1	2	2	6	2	2	0	0	0	0	0	0	0	1	1
110	61	18	2	Normal	30	0	1	1	20.4	0	0	0	0	0	0	0	4	5	4	3	4	1	4	1	1	1	4	1	1	9
111	69	18	1	Normal	30	0	1	0	23.7	0	0	0	1	0	0	0	4	5	9	3	0	0	3	1	1	1	4	1	1	9
112	65	7	1	MCI	28	0.5	1	1	29.6	0	0	1	1	0	1	0	4	4	3	1	1	0	2	0	0	1	4	1	1	7
113	73	9	2	Normal	28	0	1	0	31.2	0	0	0	0	0	0	0	4	2	4	0	1	0	4	1	1	1	0	1	1	5
114	76	14	2	MCI	26	0.5	1	1	26.7	0	0	0	1	0	0	1	4	2	10	1	1	2	3	1	1	1	4	1	1	9
115	72	9	2	AD	26	1	1	0	21.4	0	0	0	1	0	1	1	3	3	5	0	0	1	0	1	1	1	4	0	0	7
116	90	16	1	MCI	27	0.5	1	1	27.3	0	0	1	0	1	0	0	4	4	6	3	1	1	2	1	1	1	4	1	1	9
117	64	9	2	MCI	26	0.5	1	0	27.1	0	0	1	0	0	0	1	4	1	4	4	1	0	3	1	1	1	4	1	1	9
118	71	6	1	MCI	29	0.5	1	0	26	0	1	1	0	0	0	0	4	2	8	2	1	1	5	1	1	1	4	1	1	9
119	78	6	2	AD	10	1	1	1	22.6	0	0	1	0	0	1	0	0	1	3	2	1	0	0	0	0	0	0	0	0	0
120	85	12	1	AD	17	1	1	1	19.8	0	0	0	0	0	1	0	0	1	4	2	1	0	0	1	1	1	4	0	1	8
121	83	14	2	MCI	27	0.5	1	1	24.1	0	0	1	1	0	0	0	4	2	8	1	1	0	4	1	1	1	4	1	1	9
122	79	6	2	FTD	18	1	1	1	25.5	0	0	0	0	0	1	1	0	2	1	1	1	0	1	0	0	0	0	0	0	0
123	68	6	1	MCI	27	0.5	0	1	28.2	0	0	1	0	0	1	0	3	3	7	1	1	0	1	1	1	1	4	1	1	9
124	64	6	2	Normal	26	0	1	0	24.6	0	0	1	1	0	0	0	4	5	7	3	1	0	4	1	1	1	4	1	1	9
125	83	9	1	AD	20	1	1	1	27.5	0	1	1	1	0	1	0	2	2	6	2	1	0	1	0	0	0	0	1	1	2
126	87	16	2	AD	24	1	0	1	21.9	0	1	1	1	0	1	0	2	3	8	0	0	1	0	0	0	0	0	1	0	1
127	88	0	1	AD	5	2	1	1	17.8	0	0	1	0	0	1	0	0	1	0	0	0	1	0	0	0	0	0	0	0	0
128	74	6	2	AD	22	1	1	1	26.2	0	0	0	0	0	0	0	3	4	7	1	1	1	1	0	1	1	4	0	0	6
129	78	12	1	VasD	18	1	1	1	15.7	0	0	0	1	0	1	0	4	2	2	2	0	0	1	1	1	0	0	1	1	4
130	71	18	1	AD	20	1	1	1	19.4	0	0	0	0	0	1	0	0	4	3	5	1	2	0	1	1	1	4	1	1	9
131	90	0	2	AD	12	1	1	1	23.2	0	0	1	0	0	1	0	1	2	0	1	0	0	0	0	0	0	0	0	0	0
132	65	6	2	MCI	27	0.5	1	1	26.8	0	1	1	1	0	0	0	4	3	3	4	1	1	0	1	1	1	4	1	1	9
133	86	16	1	DLB	13	2	0	1	999	0	0	0	0	0	1	1	0	1	2	0	0	0	0	0	0	0	0	0	0	0
134	83	16	1	VasD	24	1	1	1	29.2	0	1	1	0	0	1	1	2	2	3	1	0	0	0	1	1	1	4	1	0	8
135	85	14	1	AD	23	1	1	1	26.8	0	0	1	1	0	0	1	3	3	4	3	0	3	3	1	1	1	4	0	1	8
136	82	6	2	PDD	25	1	0	1	23.3	0	0	1	0	0	1	0	3	3	2	1	1	1	3	1	1	1	4	1	1	9
137	85	12	2	AD	18	1	1	1	24.8	0	1	1	0	0	1	0	0	4	3	0	0	1	2	0	0	0	0	1	0	1
138	71	6	1	AD	21	1	1	1	18.5	0	0	0	1	0	1	0	0	4	6	2	0	0	1	0	0	1	0	1	1	3
139	91	0	2	AD	13	1	0	1	18.5	0	1	1	1	0	1	0	1	2	1	1	2	1	2	0	0	0	0	0	0	0
140	75	16	1	Normal	30	0	1	0	23.6	0	0	0	0	0	0	0	4	4	8	6	0	0	4	1	1	1	4	1	1	9
141	83	9	2	AD	22	1	1	1	23.5	0	0	0	0	0	1	0	0	2	2	4	3	0	0	0	0	1	4	1	1	7
142	83	16	2	AD	15	1	0	1	17	0	0	0	0	0	1	1	0	3	4	1	0	0	0	1	1	1	4	0	0	7
143	90	0	2	AD	14	1	1	1	999	0	0	0	0	0	1	0	0	0	1	0	0	0	0	0	0	0	0	0	0	0
144	74	9	2	AD	23	1	1	1	22	0	0	1	0	0	1	1	3	3	5	1	0	1	0	0	1	1	4	1	1	8
145	83	16	1	AD	24	1	1	1	25	0	0	0	0	0	0	0	3	1	5	1	0	0	0	1	1	1	4	0	0	7
146	67	17	2	AD	11	2	1	1	19.5	1	0	0	1	0	1	1	0	0	3	0	1	0	0	0	0	0	0	0	0	0
147	79	2	2	VasD	18	1	1	1	26.9	0	0	1	1	0	0	1	0	4	4	0	1	0	0	0	0	0	0	0	0	0
148	81	9	2	MCI	24	0.5	1	1	23.5	0	0	1	0	0	0	1	2	4	4	0	0	0	4	0	0	1	4	1	1	7
149	80	9	1	Very mild dementia	24	0.5	1	1	19.3	0	0	0	0	0	1	0	1	4	10	1	1	2	1	1	1	1	4	1	1	9
150	86	12	1	VasD	17	1	1	1	22.1	0	0	1	0	0	1	0	0	4	2	0	0	0	0	0	0	0	0	0	0	0
151	66	6	2	MCI	22	0.5	0	0	18.2	0	0	0	0	0	0	0	3	3	4	2	2	1	1	1	1	0	0	0	0	2
152	74	6	2	AD	23	1	1	1	26	0	0	0	1	0	0	0	3	3	8	0	0	0	1	1	1	1	0	0	0	3
153	81	16	1	AD	21	1	1	1	19.6	0	0	0	1	0	1	1	3	3	5	0	2	1	2	1	1	1	4	0	0	7
154	75	12	2	Normal	28	0	1	1	30.8	1	0	1	0	0	0	0	4	4	7	1	1	3	3	1	1	1	4	1	1	9
155	79	14	2	AD	22	1	1	1	22.2	0	1	1	1	0	1	1	1	2	3	2	0	0	0	1	1	1	4	0	0	7
156	72	6	2	AD	24	1	1	1	28.4	0	1	0	1	0	0	0	2	4	4	2	3	1	0	1	1	1	4	1	1	9
157	78	18	1	MCI	26	0.5	0	1	25.8	0	1	1	0	0	1	0	3	3	8	2	2	1	0	1	1	1	4	1	1	9
158	74	6	2	AD	21	1	1	1	17.4	0	0	0	0	0	1	0	3	3	5	0	1	0	2	0	0	0	0	0	0	0
159	88	16	1	MCI	26	0.5	1	1	28.9	0	0	0	0	0	0	0	4	2	6	1	2	2	1	1	1	1	4	1	1	9
160	82	14	1	Normal	27	0	1	1	24.7	0	1	1	0	0	0	0	4	3	3	2	2	1	4	0	0	1	0	0	0	1
161	74	6	2	MCI	25	0.5	1	0	32	0	0	0	0	0	1	0	3	3	4	0	0	2	0	0	0	0	0	0	1	1
162	77	18	2	Normal	29	0	1	1	22.7	0	0	0	0	0	0	0	4	4	7	3	0	1	5	1	1	1	4	1	1	9
163	59	9	2	MCI	29	0.5	1	1	23.3	0	0	1	1	1	0	1	4	4	3	2	1	0	3	1	1	1	4	1	1	9
165	64	16	2	Normal	30	0	0	0	23.4	0	0	0	1	0	0	0	4	5	7	0	2	1	1	1	1	1	4	1	1	9
166	79	0	1	AD	12	1	1	1	29.6	1	0	0	0	0	1	0	0	3	3	0	2	1	0	0	0	0	0	0	0	0
167	75	0	2	AD	17	1	1	1	25.5	0	0	0	1	0	1	1	1	0	4	0	0	1	0	0	0	0	0	0	0	0
168	78	9	2	MCI	25	0	1	1	28.1	0	0	1	1	0	0	0	4	3	3	1	1	1	1	0	0	0	0	0	0	0
169	88	16	1	AD	24	1	0	1	27.3	0	0	0	0	0	1	0	2	2	4	1	1	0	0	1	1	1	4	0	0	7
170	76	6	2	MCI	28	0.5	0	1	30.1	0	0	0	0	0	0	0	4	3	2	1	1	1	5	1	1	1	4	1	1	9
171	84	12	1	MCI	26	0.5	1	1	22.8	0	1	1	1	0	0	0	4	4	5	2	1	0	1	1	1	1	4	1	1	9
172	58	12	2	Normal	30	0	1	0	27.7	0	0	0	1	0	0	0	4	3	6	4	0	0	5	1	1	1	4	1	1	9
173	82	11	2	Normal	29	0	1	1	24.6	0	1	1	1	0	1	1	4	4	8	4	2	1	1	1	1	1	4	1	1	9
174	75	12	2	Normal	27	0	1	1	23.6	0	0	1	0	0	0	0	4	4	8	1	0	3	2	1	1	1	4	1	1	9
175	84	12	1	AD	25	1	1	1	27.3	0	1	1	1	0	1	1	4	4	2	0	0	3	0	1	1	1	4	0	1	8
176	82	12	2	AD	25	0.5	1	1	24.1	0	0	0	1	0	1	0	2	1	5	0	0	0	2	1	1	1	4	1	1	9
177	73	6	2	AD	16	1	1	1	18.1	0	1	1	0	0	1	1	1	3	3	2	0	0	1	0	0	0	0	0	1	1
178	79	9	1	MCI	29	0.5	1	1	23.9	0	0	0	0	0	0	0	4	4	5	3	1	1	2	1	1	1	4	1	1	9
179	79	16	2	Normal	28	0	1	1	27.2	0	1	1	1	0	0	1	4	3	7	0	0	4	4	1	1	1	4	1	1	9
180	85	9	1	AD	26	1	1	1	21.8	0	0	0	0	0	0	1	2	4	7	4	0	0	1	1	0	0	4	0	0	5
181	85	20	1	MCI	26	0.5	1	1	18.6	0	0	0	0	0	1	0	3	3	2	4	1	0	1	1	1	1	4	0	0	7
182	80	16	1	MCI	27	0.5	1	1	26	0	0	0	1	0	0	0	3	4	5	0	2	2	3	1	1	1	4	1	1	9
183	88	16	1	PDD	23	1	1	1	24.2	0	0	1	0	0	1	0	4	1	7	1	1	1	2	1	1	0	0	1	0	3
184	56	15	1	AD	22	1	1	1	22.5	0	0	1	0	1	1	1	0	5	7	2	1	1	0	1	1	1	4	1	1	9
185	81	6	2	VasD	13	1	1	1	31.2	1	1	1	0	1	1	1	0	0	2	0	0	2	1	0	0	0	0	0	0	0
186	72	14	1	MCI	28	0.5	1	0	36.5	0	1	1	1	0	1	0	4	3	6	3	2	1	4	0	0	0	0	1	1	2
187	89	16	1	AD	20	1	0	1	25.6	0	0	0	0	0	1	1	1	2	3	1	0	0	0	1	1	1	4	0	1	8
188	88	14	2	AD	25	1	1	1	23.9	0	1	0	1	0	1	0	2	4	5	0	1	0	0	1	1	1	4	0	1	8
189	75	0	2	AD	10	1	1	1	22.8	0	1	0	1	0	1	0	1	0	0	3	0	0	0	0	0	0	0	0	0	0
190	76	6	2	AD	27	1	1	0	25.3	0	1	1	0	0	1	0	2	3	4	1	0	1	0	1	1	1	4	1	1	9
191	87	16	1	Normal	30	0	1	0	28.5	1	1	1	1	0	0	0	4	5	10	1	1	4	4	1	1	1	4	1	1	9
192	73	16	1	MCI	29	0	1	1	30.6	1	1	1	1	0	0	0	4	4	8	3	5	2	3	1	1	1	4	1	1	9
193	86	14	1	AD	17	1	1	1	20.1	0	0	0	0	0	1	1	0	3	9	1	1	0	0	0	0	0	0	1	1	2
194	77	9	1	MCI	29	0.5	1	1	23.1	0	1	1	1	0	0	0	4	4	10	0	2	0	4	1	1	1	4	1	1	9
195	80	14	1	MCI	26	0.5	1	1	26.2	0	0	1	0	0	0	0	2	4	7	4	4	3	1	1	1	1	4	1	1	9
196	86	14	2	MCI	27	0	1	1	17.3	0	1	1	0	0	0	0	4	5	8	3	2	0	2	1	1	1	4	1	1	9
197	79	9	2	AD	24	1	1	1	22.2	0	0	1	1	0	1	0	4	3	2	1	1	0	1	0	0	0	0	1	0	1
198	82	4	2	MCI	24	0.5	1	1	27	0	0	1	1	0	0	0	4	3	3	2	1	0	5	0	0	0	0	0	0	0
199	67	9	2	Very mild dementia	27	0.5	1	1	24.7	0	0	0	1	0	0	0	4	4	5	2	0	0	0	1	1	1	4	1	1	9
200	87	16	1	VasD	25	0.5	1	1	29.4	0	1	1	1	0	0	0	3	3	6	2	1	0	0	1	1	1	4	1	1	9
201	70	6	2	MCI	27	0.5	1	1	22.6	0	0	0	0	0	0	1	4	4	3	4	2	1	2	1	1	1	4	1	1	9
202	55	12	2	Normal	28	0	1	1	30.9	0	1	1	1	0	0	0	4	2	5	0	1	2	5	1	1	1	4	1	1	9
203	82	4	2	MCI	24	0.5	1	1	27.9	0	1	0	0	0	0	0	3	2	4	1	4	0	2	1	1	1	4	0	0	7
204	90	9	2	AD	22	1	0	1	25.1	0	0	1	1	0	1	1	2	4	2	2	0	2	0	0	0	1	4	1	1	7
205	92	16	1	AD	22	1	1	1	19	0	0	0	0	0	1	0	4	3	3	2	1	0	2	0	0	0	0	0	0	0
206	84	6	2	AD	18	1	1	1	21.8	0	0	1	0	0	1	0	1	4	3	2	1	0	0	1	1	1	4	0	0	7
207	82	14	2	AD	28	1	1	1	33.1	0	1	1	1	0	1	1	3	3	6	1	1	0	2	1	1	1	4	0	0	7
208	68	16	1	AD	25	1	1	1	28.6	0	0	0	1	0	1	0	3	5	7	3	2	2	0	1	1	1	4	1	1	9
209	89	12	1	Normal	27	0	1	1	21.6	0	0	0	0	0	1	0	4	5	8	0	1	3	2	1	1	1	4	1	1	9
210	72	16	1	AD	20	1	1	1	22.8	0	1	0	0	0	0	0	1	2	2	0	0	0	1	1	1	1	4	0	0	7
211	73	6	2	MCI	25	0.5	1	1	23.9	0	0	0	0	0	0	0	4	3	5	1	0	1	3	1	1	1	4	1	1	9
212	69	14	1	Normal	27	0	1	0	22.1	0	0	0	0	0	0	0	4	4	7	5	0	0	0	1	1	1	4	1	1	9
213	86	12	1	AD	18	1	1	1	23.7	0	0	0	0	0	1	1	0	3	4	0	0	1	0	0	0	0	0	0	0	0
214	87	16	1	MCI	27	0.5	1	1	27.4	0	1	0	0	0	1	1	4	4	5	1	6	1	3	1	1	1	4	1	1	9
215	54	14	2	Normal	29	0	1	1	24.3	0	1	0	1	0	0	1	4	5	9	1	3	0	1	1	1	1	4	1	1	9
216	89	12	1	VasD	11	1	1	1	22.1	1	0	1	0	0	1	0	0	1	2	0	0	0	0	0	0	0	0	0	0	0
217	86	16	1	AD	23	1	1	1	27.1	0	1	0	1	0	1	0	1	4	8	0	0	1	2	1	1	1	4	1	1	9
218	87	11	1	AD	19	1	1	1	25.6	0	0	1	0	0	0	0	3	2	2	0	1	0	0	0	0	0	0	0	0	0
219	73	16	1	MCI	29	0.5	1	1	24.6	0	0	1	1	0	0	0	4	5	8	1	0	0	1	1	1	1	4	1	1	9
220	84	14	1	Normal	30	0	1	1	23	0	0	1	0	0	0	1	4	3	4	2	2	1	5	1	1	1	4	1	0	8
221	72	12	2	DLB	19	1	1	1	20.7	0	0	1	1	0	1	1	1	3	5	1	1	0	2	1	1	1	4	1	1	9
222	88	12	2	MCI	27	0.5	1	0	22.4	0	0	1	0	0	0	0	4	4	6	4	1	1	4	1	1	1	4	0	0	7
223	86	15	1	Very mild dementia	22	1	1	1	21.7	0	0	1	0	0	0	0	3	1	0	3	1	5	0	1	1	1	4	1	1	9
224	51	12	1	Normal	29	0	1	0	28.1	1	0	1	1	0	1	0	4	4	7	4	2	2	5	1	1	1	4	1	1	9
225	79	2	2	AD	14	1	1	1	16.4	0	1	0	0	0	1	0	0	3	2	2	0	0	0	0	0	1	0	0	0	1
226	90	16	1	AD	17	1	1	1	32.5	0	0	0	0	0	1	1	2	3	5	1	0	2	0	0	0	0	0	0	0	0
227	70	15	2	Normal	28	0	1	1	16	0	0	0	0	0	0	0	3	5	8	2	3	0	1	1	1	1	4	1	1	9
228	75	14	1	FTD	19	1	1	1	23.6	0	0	0	0	1	1	0	0	2	3	2	0	1	0	1	1	1	4	0	1	8
229	80	0	2	AD	17	1	1	1	26.3	0	1	1	0	0	1	1	1	4	4	0	0	0	0	0	0	0	0	0	0	0
230	80	9	1	DLB	19	1	1	0	24.2	0	1	1	0	1	1	0	2	2	4	2	3	0	4	0	0	0	0	0	0	0
231	80	0	2	AD	11	1	1	1	23.6	0	0	1	1	0	1	1	0	1	2	1	1	1	0	0	0	0	0	0	0	0
232	71	6	1	AD	19	1	1	1	23.8	0	0	1	0	0	1	0	1	3	3	2	1	0	2	0	0	0	0	0	0	0
233	79	6	2	AD	17	1	1	1	25.8	0	1	1	0	0	1	0	0	4	3	2	0	0	0	0	0	0	4	0	1	5
234	70	9	2	Normal	30	0	1	1	20.5	0	0	0	1	0	0	0	4	4	7	5	3	1	5	1	1	1	4	1	1	9
235	64	6	1	Very mild dementia	25	0.5	1	1	26.1	0	0	0	0	0	0	0	2	4	4	3	2	0	4	1	1	1	4	1	1	9
236	75	9	2	AD	21	1	0	1	23.4	1	0	0	1	0	1	0	2	4	5	1	0	0	0	1	1	1	4	1	1	9
237	76	9	2	Normal	29	0	1	0	28.9	0	0	1	0	0	0	0	4	4	6	3	0	4	5	1	1	1	4	1	1	9
238	76	14	2	MCI	25	0	1	0	17.3	0	0	0	1	0	0	0	3	4	7	0	1	1	3	1	1	1	4	1	1	9
239	60	16	2	Normal	28	0	1	0	22.6	0	0	0	0	0	0	0	4	1	6	5	1	0	2	1	1	1	4	1	1	9
240	68	16	1	Normal	30	0	1	0	25.9	0	0	0	0	0	0	0	4	5	8	3	2	0	2	1	1	1	4	1	1	9
241	84	6	2	MCI	26	0.5	1	0	22.4	0	0	1	1	0	1	0	4	2	4	2	0	1	2	1	1	1	4	1	1	9
242	78	16	1	MCI	26	0.5	1	1	20.8	0	0	0	0	0	0	0	4	2	5	2	0	0	2	1	1	1	4	1	1	9
243	74	16	1	MCI	27	0.5	1	1	25	0	1	1	1	0	1	1	4	2	7	1	1	0	5	1	1	1	4	1	1	9
244	65	16	1	MCI	29	0.5	1	0	24.2	0	0	0	0	0	0	1	4	2	7	3	3	1	3	1	1	1	4	1	1	9
245	85	12	2	AD	25	1	1	1	19.1	0	0	1	1	0	1	1	3	4	2	0	1	0	0	1	1	1	4	0	1	8
246	62	16	1	Normal	30	0	1	0	24.7	0	1	1	1	0	0	0	4	5	8	3	2	0	4	1	1	1	4	1	1	9
247	87	12	2	AD	21	1	1	0	27	0	0	1	1	0	0	1	1	3	5	0	1	0	0	1	1	1	4	1	0	8
248	66	16	1	MCI	29	0.5	1	1	19.8	0	0	0	0	0	0	0	4	3	7	4	1	2	5	1	1	1	4	1	1	9
249	89	14	1	AD	7	2	1	1	23.4	0	0	1	0	0	1	0	0	0	0	0	0	0	0	0	0	0	0	0	0	0
250	75	6	2	Very mild dementia	17	0.5	1	1	25.5	0	0	0	0	0	0	0	4	3	3	1	0	1	1	0	0	0	0	0	0	0
251	84	10	2	MCI	27	0	1	0	26.7	0	0	1	0	0	0	0	4	3	5	1	2	0	5	1	1	1	4	0	1	8
252	88	6	1	MCI	28	0	1	0	25.4	0	0	1	0	0	0	0	3	4	4	3	0	1	4	1	1	1	4	1	1	9
253	72	12	1	MCI	28	0.5	1	1	19.1	0	0	0	1	0	0	0	4	5	3	3	1	2	3	1	1	1	4	1	1	9
254	57	16	2	Normal	29	0	1	0	19.9	0	0	0	0	1	1	1	4	5	9	7	1	1	3	1	1	1	4	1	1	9
255	76	6	1	AD	24	1	1	0	29.2	0	0	1	0	0	1	1	1	2	6	0	0	0	0	1	1	1	4	1	1	9
256	71	9	2	MCI	25	0.5	1	1	999	0	0	0	0	0	0	1	4	2	3	2	2	1	3	1	1	1	4	1	1	9
257	96	16	1	AD	24	1	0	1	999	0	0	0	0	0	0	1	3	2	5	1	3	1	0	0	0	0	0	0	0	0
258	88	6	1	AD	9	2	1	1	999	0	0	1	0	0	1	0	0	2	1	0	0	0	0	0	0	0	0	0	0	0
259	98	0	2	AD	9	3	1	1	999	0	1	1	0	0	1	0	0	0	3	2	1	1	0	0	0	0	0	0	0	0
260	70	14	1	Normal	27	0	1	0	999	0	1	1	1	0	1	1	4	4	4	4	3	2	3	1	1	1	4	1	1	9
261	89	0	2	AD	10	2	1	1	999	0	0	0	0	0	1	0	0	0	0	0	0	0	0	0	0	0	0	0	0	0
262	97	0	1	MIXED TYPE DEMENTIA	3	2	0	1	999	0	0	1	0	0	0	0	0	0	2	0	0	0	0	0	0	0	0	0	0	0
263	78	8	1	Normal	30	0	0	1	28.2	0	1	1	1	0	0	0	4	3	5	3	1	0	5	1	1	1	4	1	1	9
264	79	9	1	MIXED TYPE DEMENTIA	23	1	1	1	999	0	0	1	0	0	0	1	1	3	4	1	0	0	3	1	1	1	4	1	1	9
265	84	4	1	VasD	25	1	1	1	999	1	0	0	0	0	0	0	2	0	0	0	0	0	0	0	0	0	0	0	0	0
266	69	12	2	MCI	29	0.5	0	1	999	0	1	0	0	1	0	0	4	4	4	3	2	0	3	1	1	1	4	1	1	9
267	82	9	2	VasD	18	1	1	1	999	0	0	1	1	0	1	1	0	2	3	3	0	0	2	0	1	1	4	1	0	7
268	73	6	2	MCI	30	0.5	0	0	999	0	1	1	1	0	0	1	4	5	4	5	0	2	5	1	1	1	4	1	1	9
269	73	11	2	MCI	30	0.5	0	0	999	0	1	1	1	0	0	0	4	2	5	2	0	2	3	1	1	1	4	1	1	9
270	69	6	1	MIXED TYPE DEMENTIA	12	1	0	0	999	0	1	0	0	0	0	0	0	1	0	2	0	0	2	0	0	0	0	0	0	0
271	75	6	1	PDD	17	0.5	0	1	999	0	1	1	1	0	0	0	0	3	3	0	0	0	3	0	0	0	0	0	1	1
272	69	6	2	MCI	28	0.5	0	0	999	0	1	0	0	0	0	0	4	3	5	2	0	1	2	1	1	1	4	1	1	9
273	85	0	2	MIXED TYPE DEMENTIA	9	3	0	1	999	0	1	1	0	0	1	1	0	0	0	0	0	0	0	0	0	0	0	0	0	0
274	84	6	2	MIXED TYPE DEMENTIA	12	1	1	1	999	0	1	1	0	1	1	1	0	1	0	0	0	0	1	0	0	0	0	0	0	0
275	84	2	2	MIXED TYPE DEMENTIA	24	1	0	1	999	0	0	0	1	0	1	0	1	3	5	1	0	0	2	0	1	0	0	1	1	3
276	63	9	2	MCI	25	0.5	1	0	999	0	1	1	1	0	1	1	2	4	6	0	1	0	3	1	1	1	4	1	1	9
277	61	12	2	MCI	28	0.5	0	0	999	0	0	1	0	0	0	0	4	4	5	5	0	0	3	1	1	1	4	1	1	9
278	89	0	2	AD	18	1	1	1	999	0	0	0	1	0	1	0	0	1	3	0	0	0	0	0	0	0	0	0	0	0
280	85	10	2	MCI	21	0.5	1	1	999	0	0	1	0	0	1	1	1	3	5	2	0	0	1	0	0	0	0	0	0	0
281	74	10	2	VasD	12	2	0	1	999	0	0	0	0	0	0	1	0	0	0	0	0	0	0	0	0	0	0	0	0	0
282	74	6	1	MCI	23	0.5	1	1	999	0	0	0	0	0	1	0	0	3	4	3	0	0	2	1	0	0	0	1	1	3
283	75	6	2	AD	23	1	1	1	999	0	0	1	0	0	0	0	1	2	4	1	2	0	4	0	0	0	0	0	0	0
284	69	12	1	Normal	29	0	0	0	999	0	1	1	0	1	0	0	4	5	4	3	3	0	5	1	1	1	4	1	1	9
285	84	6	2	AD	22	1	1	1	999	0	0	0	0	0	0	0	1	2	2	2	0	0	4	1	1	0	0	1	1	4
286	86	6	1	AD	18	1	0	1	999	0	0	1	0	0	1	0	0	2	4	2	2	0	2	1	1	0	0	0	0	2
287	80	2	2	MIXED TYPE DEMENTIA	21	2	0	0	999	0	0	0	0	0	0	0	1	0	3	1	0	0	0	0	0	0	0	0	0	0
288	81	7.5	1	Very mild dementia	24	0.5	1	1	999	0	0	0	0	0	1	0	0	3	3	3	1	2	1	0	0	0	0	1	0	1
289	68	10	1	AD	6	3	1	1	999	0	0	1	0	0	1	0	0	1	0	0	0	0	1	0	0	0	0	0	0	0
290	50	12	1	MIXED TYPE DEMENTIA	5	3	1	1	999	0	1	0	1	0	1	1	0	0	0	0	0	0	0	0	0	0	0	0	0	0
291	79	9	1	VasD	8	2	1	1	999	1	0	0	0	0	0	0	0	2	0	0	0	0	0	0	0	0	0	0	0	0
292	79	14	2	Normal	24	0	1	1	999	0	0	1	1	0	0	1	3	3	5	4	1	0	0	1	1	1	4	1	1	9
293	78	2	2	AD	15	2	1	1	999	0	0	1	1	0	1	0	0	0	1	1	1	0	0	0	0	0	0	0	0	0
294	62	6	1	MCI	21	0.5	0	1	999	0	1	0	0	0	0	0	1	4	4	3	0	0	0	1	1	1	4	1	1	9
295	88	6	1	MIXED TYPE DEMENTIA	11	2	0	0	999	1	0	1	0	0	1	1	0	0	0	0	0	0	0	0	0	0	0	0	0	0
296	86	15	1	MCI	25	0.5	0	1	999	1	0	0	0	0	0	0	5	4	4	0	0	0	3	1	1	1	4	0	0	7
297	89	0	1	AD	14	1	0	1	999	1	0	1	0	0	1	1	4	0	4	1	2	0	0	0	0	0	0	1	0	1
298	86	6	1	VasD	6	3	0	1	999	1	0	0	0	0	1	0	0	0	1	0	0	0	0	0	0	0	0	0	0	0
299	74	14	2	Normal	28	0	1	0	999	0	0	0	0	0	1	1	4	4	4	3	1	7	3	1	1	1	4	1	1	9
300	75	6	1	Normal	29	0	1	1	999	0	0	1	0	0	1	0	3	2	2	4	3	1	2	1	1	1	4	1	1	9
301	86	0	2	VasD	10	2	0	0	999	1	0	1	0	0	1	0	0	0	2	1	1	0	0	0	0	0	0	0	0	0
302	72	12	2	MIXED TYPE DEMENTIA	24	1	1	1	999	0	0	1	1	0	0	0	4	5	5	3	2	4	3	1	1	1	4	1	1	9
303	87	12	2	AD	22	1	0	1	999	0	0	1	0	0	0	0	4	2	4	0	1	2	3	1	1	1	4	1	1	9
304	75	8	2	Normal	28	0	0	0	999	0	0	0	0	0	0	0	4	5	3	3	0	0	4	1	1	1	4	0	0	7
305	89	16	1	MCI	25	0.5	0	0	999	0	0	0	0	0	0	1	3	2	5	2	1	1	0	1	1	1	4	0	1	8
306	60	14	1	AD	10	1	0	1	999	0	0	0	1	0	0	0	0	1	1	0	0	0	1	0	0	0	0	0	0	0
307	76	6	1	MIXED TYPE DEMENTIA	22	1	0	1	999	0	0	1	0	0	0	1	0	2	2	1	2	2	0	1	1	1	4	1	0	8
308	90	12	1	MCI	22	0.5	1	1	999	0	0	1	1	0	1	1	1	2	4	3	0	0	4	1	1	1	4	0	0	7
309	73	0	2	AD	16	1	0	1	999	0	0	0	0	0	0	1	0	0	4	0	2	0	0	0	0	0	0	0	0	0
310	70	0	2	VasD	15	1	1	1	999	0	1	1	0	0	0	1	2	2	4	1	0	0	2	0	0	0	0	0	0	0
311	83	1	2	AD	12	1	1	1	28	0	1	1	0	0	1	1	0	1	1	2	1	0	0	0	0	0	0	0	0	0
312	81	6	2	AD	25	1	1	0	999	0	1	0	0	0	1	0	3	3	5	1	2	0	1	1	1	1	4	1	1	9
313	80	6	1	VasD	15	1	1	1	999	1	0	1	1	0	1	0	1	1	3	0	0	0	0	0	0	0	0	0	0	0
314	86	12	1	AD	26	1	1	1	999	0	0	1	0	0	1	0	4	3	4	2	1	0	2	1	1	1	4	1	1	9
315	74	6	2	MCI	27	0.5	1	1	999	0	0	0	1	0	0	0	4	4	5	0	0	0	2	1	1	1	4	1	1	9
316	76	9	2	AD	26	1	1	1	999	0	1	0	1	0	1	1	3	3	4	1	0	0	3	1	1	1	4	0	0	7
317	73	9	1	VasD	11	2	0	0	999	0	0	1	0	1	0	1	0	0	2	0	0	0	2	1	0	0	0	0	1	2
318	82	0	2	MIXED TYPE DEMENTIA	3	3	0	1	999	0	0	1	0	0	1	0	0	0	0	0	0	0	2	0	0	0	0	0	0	0
319	86	14.5	2	AD	25	1	1	1	999	0	1	1	1	0	0	0	2	1	3	0	0	0	3	0	0	0	0	1	0	1
320	78	6	2	AD	18	1	1	1	999	0	0	1	0	0	1	1	3	2	2	3	1	0	3	1	1	1	4	1	0	8
321	91	12	2	AD	17	1	1	1	999	0	0	0	0	0	0	1	0	3	3	2	2	0	4	0	0	0	0	0	0	0
322	79	2	1	AD	8	2	1	1	999	0	1	1	1	0	0	0	0	0	0	0	0	0	0	0	0	0	0	0	0	0
323	78	6	1	MIXED TYPE DEMENTIA	13	1	0	1	999	0	0	0	0	0	0	0	0	1	3	1	0	0	3	0	0	0	0	0	0	0
324	69	12	1	PDD	12	1	1	1	999	0	0	0	0	1	1	0	0	1	2	0	0	0	1	0	0	0	0	0	0	0
325	63	6	2	AD	6	2	1	1	999	0	0	0	0	0	1	0	0	1	1	0	0	0	0	0	0	0	0	0	0	0
326	82	0	2	AD	14	1	1	1	999	0	0	0	0	1	1	0	0	2	3	3	2	1	2	0	0	0	0	0	0	0
327	89	12	1	MIXED TYPE DEMENTIA	12	2	1	1	999	1	0	1	0	0	0	0	0	2	2	3	0	0	0	1	0	0	0	1	1	3
328	83	2	1	AD	4	1	1	1	999	0	1	1	0	0	0	0	0	0	0	0	0	0	0	0	0	0	0	0	0	0
329	85	16	1	MCI	27	0.5	1	1	999	0	1	1	0	1	0	0	4	5	4	5	2	3	3	1	1	1	4	1	1	9
330	80	6	2	AD	19	1	0	1	999	1	0	1	0	0	0	0	0	2	1	0	1	2	1	0	0	0	0	1	0	1
331	75	9	2	MCI	27	0.5	0	1	999	0	0	1	1	0	0	1	4	2	4	1	0	0	3	1	1	1	4	1	1	9
332	76	0	2	MIXED TYPE DEMENTIA	13	1	1	1	999	0	0	0	0	0	0	1	1	1	3	0	0	0	4	0	0	0	0	0	0	0
333	74	9	1	AD	16	1	1	1	999	0	1	1	0	0	1	0	1	1	0	0	0	0	1	0	1	0	0	0	0	0
334	84	6	2	AD	14	1	1	1	999	0	1	1	0	0	0	0	0	4	3	1	0	0	3	0	1	0	0	0	0	1
335	67	12	2	MCI	30	0.5	1	1	999	0	0	0	0	0	0	0	4	3	3	1	1	0	4	1	1	1	4	1	1	9
336	88	1	1	AD	25	2	1	1	999	0	0	1	1	0	0	0	4	1	3	2	3	0	2	1	1	1	4	1	1	9
337	78	9	1	MIXED TYPE DEMENTIA	12	1	1	1	999	1	0	1	0	0	1	0	0	2	2	0	0	0	0	1	1	1	4	1	0	8
339	76	6	2	MIXED TYPE DEMENTIA	8	3	0	1	999	1	0	1	0	0	1	0	0	0	0	0	0	0	0	0	0	0	0	0	0	0
340	81	9	2	AD	14	1	1	1	999	0	1	0	0	0	1	0	0	3	2	1	0	0	4	0	0	0	0	0	0	0
342	84	9	2	VasD	17	2	1	1	999	0	0	1	0	1	0	1	1	3	3	2	3	0	3	0	0	0	0	0	0	0
343	88	0	1	MIXED TYPE DEMENTIA	14	2	0	1	999	0	0	0	0	0	0	0	0	0	3	0	0	0	0	0	0	0	0	0	0	0
345	64	6	1	MIXED TYPE DEMENTIA	23	1	1	1	999	1	1	1	0	0	1	1	2	4	4	0	0	0	0	0	0	0	0	0	0	0
346	50	3	1	MIXED TYPE DEMENTIA	22	1	0	1	999	0	0	0	0	1	0	0	0	3	0	0	0	0	2	0	0	0	0	0	0	0
347	83	2	1	MIXED TYPE DEMENTIA	21	1	0	1	999	0	0	0	0	0	0	0	1	3	3	0	0	0	1	1	1	1	4	1	1	9
348	87	6	2	MIXED TYPE DEMENTIA	21	1	1	1	999	0	0	0	0	0	0	1	3	1	2	1	2	1	3	0	0	0	0	0	0	0
349	85	16	1	AD	14	2	0	1	999	0	0	1	1	0	1	1	0	1	1	2	1	2	2	0	0	0	0	0	0	0
350	84	0	1	MIXED TYPE DEMENTIA	15	1	1	1	999	0	0	0	0	0	1	0	0	0	4	3	2	2	1	0	0	0	0	0	0	1
351	76	4	2	AD	17	1	1	1	999	0	1	1	0	0	1	0	0	1	3	3	1	0	1	0	0	0	0	0	0	0
352	74	9	1	AD	26	1	1	1	999	0	0	1	0	0	1	0	3	1	4	3	2	3	3	1	1	1	4	0	0	7
353	82	12	1	AD	13	2	1	1	999	0	0	0	0	0	0	0	0	2	2	0	0	0	2	0	0	0	0	0	0	0
356	74	16	2	MCI	22	0.5	0	1	21.3	0	0	1	0	0	0	0	1	4	5	3	1	0	4	1	1	1	4	1	1	9
357	88	14	1	MCI	28	0.5	1	1	999	0	1	1	1	0	1	0	2	1	5	2	1	0	3	1	1	1	4	1	1	9
358	78	9	1	AD	13	2	0	1	999	0	0	0	0	0	1	0	0	0	1	0	0	0	0	0	0	0	0	0	0	0
359	81	9	1	AD	10	2	1	1	999	0	0	0	0	0	1	1	0	0	3	0	0	0	0	1	0	0	4	0	0	5
360	91	16	1	MCI	29	0.5	0	1	999	0	0	0	0	0	0	1	4	2	3	3	2	0	4	0	0	0	0	0	0	0
361	69	8	1	Normal	29	0	1	1	31.8	0	0	1	0	1	0	0	4	3	5	4	1	2	3	1	1	1	4	1	1	9
362	93	0	2	MIXED TYPE DEMENTIA	15	2	0	1	20.3	0	1	0	0	1	1	0	0	0	2	1	0	1	0	0	0	0	0	0	0	0
363	70	6	1	Normal	28	0	1	0	18.9	0	0	0	0	0	0	0	4	4	4	5	1	0	5	1	1	1	4	1	1	9
364	91	6	2	MCI	24	0.5	0	1	17.7	0	1	1	0	0	0	0	4	4	3	2	0	0	0	0	0	0	0	1	1	2
365	68	9	2	MCI	29	0.5	0	1	23	0	0	0	0	0	0	0	4	4	3	4	2	1	5	1	1	1	4	0	0	7
367	90	12	1	MIXED TYPE DEMENTIA	20	1	0	1	25.8	1	0	0	1	0	1	0	0	2	3	2	0	0	4	1	1	1	4	1	1	9
368	98	0	1	MIXED TYPE DEMENTIA	4	2	0	1	24.6	0	1	0	0	0	0	0	0	0	0	0	0	0	0	0	0	0	0	0	0	0
369	62	16	1	MIXED TYPE DEMENTIA	15	2	1	1	33.2	0	1	1	0	1	0	1	1	2	3	1	0	1	4	0	0	0	0	0	0	0
370	79	0	2	AD	15	1	0	1	26	0	0	1	0	0	1	1	1	2	2	2	2	1	4	0	0	0	0	0	0	0
371	80	8	2	AD	9	2	1	1	26.7	0	0	1	0	0	0	1	0	1	2	0	0	0	0	0	0	0	0	0	0	0
372	85	99	2	AD	12	2	1	1	20.2	0	0	0	0	1	1	0	0	0	0	0	0	0	0	0	0	0	0	0	0	0
373	65	6	2	AD	16	1	0	0	24.7	0	1	1	1	0	1	0	3	2	1	0	0	1	0	0	0	0	0	0	0	0
374	78	6	1	MIXED TYPE DEMENTIA	22	1	0	1	31.7	1	0	1	1	1	0	1	0	3	3	1	0	0	0	0	0	0	0	0	0	0
376	66	3	2	MIXED TYPE DEMENTIA	3	2	1	1	18.6	0	0	0	0	0	1	1	0	1	1	0	0	0	2	0	0	0	0	0	0	0
377	62	6	1	MIXED TYPE DEMENTIA	25	1	1	1	26.6	1	1	1	0	1	0	0	3	2	5	0	0	0	5	1	1	1	4	1	1	9
378	51	6	1	MIXED TYPE DEMENTIA	21	1	1	1	28.5	1	0	1	0	1	1	1	1	1	3	1	1	4	1	0	0	0	0	0	0	0
379	86	0	2	MIXED TYPE DEMENTIA	21	1	1	1	24.2	0	0	1	1	0	0	1	4	0	4	3	0	0	0	0	0	0	0	0	0	0
381	87	0	2	MIXED TYPE DEMENTIA	8	1	0	1	19.2	0	1	1	1	0	1	0	0	0	0	0	0	0	0	0	0	0	0	0	0	0
382	74	16	1	MCI	22	0.5	0	1	17.7	0	1	1	1	0	1	0	2	3	5	4	1	0	3	1	1	1	4	1	1	9
384	89	6	2	MIXED TYPE DEMENTIA	17	1	1	1	21.1	0	0	1	1	0	1	0	0	1	4	0	0	0	0	0	0	0	0	0	0	0
385	80	0	2	MCI	24	0.5	0	1	30.7	0	0	0	0	0	0	0	1	3	4	4	1	0	4	0	0	0	0	0	0	0
388	79	9	2	AD	13	1	0	1	20.2	0	0	0	0	0	1	1	1	2	2	1	0	0	2	0	0	0	0	0	0	0
389	91	6	1	AD	9	3	0	1	21.9	0	0	0	0	0	1	1	0	0	0	0	0	0	0	0	0	0	0	0	0	0
390	91	5	2	AD	7	3	0	1	20.2	0	0	0	0	0	1	0	0	0	0	0	0	0	0	0	0	0	0	0	0	0
391	61	12	2	Normal	30	0	1	0	22	0	0	0	1	0	0	0	4	4	6	5	2	2	5	1	1	1	4	1	1	9
392	62	9	2	MCI	29	0.5	1	0	21	0	0	0	0	0	1	0	4	2	5	4	2	0	5	1	1	0	4	1	1	8
393	74	6	2	AD	12	2	1	1	23.4	0	1	0	1	0	1	1	0	0	1	1	0	0	0	1	0	0	4	0	0	5
394	75	0	2	AD	11	1	0	1	31.9	0	0	1	0	0	0	1	0	2	1	0	0	0	3	0	0	0	0	0	0	0
395	93	4	2	MIXED TYPE DEMENTIA	0	3	0	1	20.4	1	0	0	0	0	1	0	0	0	0	0	0	0	0	0	0	0	0	0	0	0
396	72	9	2	MIXED TYPE DEMENTIA	23	1	0	1	22.6	1	1	1	1	1	0	1	4	4	5	1	0	0	5	1	1	1	4	1	1	9
397	78	6	2	VasD	15	2	1	1	21.5	0	0	1	1	1	1	0	0	0	0	0	0	0	0	0	0	0	0	0	0	0
398	66	6	2	AD	5	2	1	1	26.3	0	1	1	1	0	1	1	0	1	0	0	0	0	1	0	0	0	0	0	0	0
399	80	0	2	VasD	21	1	1	1	21.3	0	1	1	0	0	1	0	2	2	4	1	1	0	4	0	0	0	0	0	0	0
400	82	8	2	AD	10	2	1	1	21.9	0	0	0	0	0	1	0	0	3	0	0	0	0	2	0	0	0	0	0	0	0
401	82	6	2	AD	14	2	1	1	21.5	0	0	1	0	0	1	1	0	1	1	0	0	0	3	0	0	0	0	0	0	0
402	60	12	1	Normal	30	0	1	0	19.2	0	0	0	1	0	0	1	4	5	4	4	3	0	2	1	1	1	4	1	1	9
403	88	0	2	AD	15	2	0	1	23.3	0	0	0	0	0	1	1	0	4	3	1	0	0	3	0	0	0	0	0	0	0
404	80	6	2	MCI	23	0.5	0	1	18.1	0	0	0	0	0	0	0	0	5	1	0	0	0	5	0	0	0	0	0	0	0
405	77	5	2	MCI	27	0.5	0	0	15.5	0	0	1	0	0	0	0	4	3	3	3	2	0	4	0	0	0	0	0	0	0
406	82	6	2	AD	2	1	1	1	36.9	0	0	1	0	1	1	0	0	0	0	0	0	0	0	0	0	0	0	0	0	0
407	65	9	2	MCI	30	0.5	1	1	20.3	0	0	1	0	0	0	1	4	5	4	4	3	1	4	1	1	1	4	1	1	9
408	79	9	2	AD	13	1	1	1	17.5	0	1	1	1	1	1	0	0	2	2	0	0	0	3	1	0	0	0	0	1	2
409	84	6	2	MIXED TYPE DEMENTIA	20	1	1	0	18.6	0	#NULL!	1	0	0	0	0	2	4	2	0	1	2	3	0	0	1	4	1	0	6
411	55	12	2	FTD	28	1	0	1	23.4	0	0	0	1	0	0	0	4	5	4	3	2	0	3	1	1	1	4	1	1	9
412	69	0	2	MCI	27	0.5	0	1	30.7	0	1	0	0	0	0	0	4	3	4	2	0	0	4	1	1	1	4	0	1	8
413	72	6	2	AD	5	2	0	1	19	0	0	1	1	0	0	0	0	0	1	0	0	0	0	0	0	0	0	0	0	0
414	82	15	1	AD	23	0.5	0	1	28.4	0	0	1	0	0	1	0	1	3	5	4	2	1	4	1	1	1	4	1	1	9
415	52	12	2	Normal	29	0	0	1	23.3	0	0	0	0	0	0	0	4	5	5	3	2	0	5	1	1	1	4	1	1	9
416	74	0	2	AD	19	1	1	1	27.5	0	0	0	0	1	1	0	1	2	5	1	0	0	4	1	1	1	4	1	0	8
417	84	6	1	MIXED TYPE DEMENTIA	19	1	1	0	27.5	0	1	1	0	1	0	1	1	2	3	2	0	0	2	1	1	1	4	0	0	7
418	73	5	1	MCI	28	0.5	0	1	17.5	0	0	0	0	1	0	0	3	3	3	3	5	2	5	0	0	1	4	1	1	7
419	64	10	1	AD	5	3	0	1	28.1	0	0	0	0	1	1	0	0	1	2	0	0	0	1	0	0	0	0	0	0	0
420	63	9	2	MIXED TYPE DEMENTIA	18	2	0	1	19.2	1	0	1	0	1	1	0	0	2	3	0	0	0	4	1	1	1	4	1	1	9
421	91	1	2	AD	18	1	1	1	18.7	0	0	1	1	0	0	0	0	3	4	0	0	0	3	1	1	1	4	0	1	8
422	72	4	2	AD	6	1	1	1	23.4	0	0	1	1	0	1	0	0	1	1	0	0	0	2	0	0	0	0	0	0	0
423	57	0	2	MCI	23	0.5	0	1	24.9	0	0	1	1	1	0	0	4	0	4	1	0	0	3	0	0	0	0	0	0	0
424	75	14	1	Normal	28	0	0	1	24.3	0	0	1	0	0	0	0	4	4	4	3	3	1	4	1	1	1	4	1	1	9
425	66	9	2	MCI	26	0.5	1	1	18.7	1	1	0	1	0	1	0	3	4	5	0	0	0	5	1	1	1	4	1	1	9
426	75	14	1	MCI	27	0.5	0	1	27.1	0	0	1	0	0	1	0	4	3	4	0	0	0	4	1	1	1	4	1	1	9
427	60	12	2	AD	12	1	1	1	33.6	0	0	1	1	0	1	0	2	1	2	0	0	0	2	0	0	0	0	0	0	0
428	86	0	2	MCI	17	0.5	0	1	28.5	1	0	0	0	0	1	1	0	2	5	2	1	0	2	0	0	0	0	0	0	0
429	73	12	1	AD	15	1	0	1	26.7	0	1	1	0	0	1	0	1	2	4	0	0	0	2	0	0	0	0	0	0	0
430	63	16	1	MCI	29	0.5	1	0	21.5	0	1	0	0	0	0	0	4	5	5	4	2	0	5	1	1	1	4	1	1	9
431	68	12	2	Normal	29	0	1	1	20.7	0	0	1	1	0	0	0	4	5	5	4	2	0	5	1	1	1	4	1	1	9
432	55	12	1	MCI	28	0.5	1	1	25.8	0	1	1	1	0	0	1	4	4	3	0	0	0	5	1	1	1	4	1	1	9
433	81	16	1	AD	25	1	1	1	26.3	0	0	0	0	0	1	0	4	3	3	0	3	0	2	0	0	0	0	0	0	0
434	80	0	2	AD	7	1	1	1	22.2	0	0	1	1	0	1	1	1	1	0	0	0	0	0	0	0	0	0	0	0	0
435	85	11	2	MIXED TYPE DEMENTIA	15	2	0	1	28.1	0	0	0	1	0	1	0	0	0	3	2	0	0	1	0	0	0	0	0	0	0
436	71	6	1	Normal	22	0	0	1	22.8	1	1	0	0	0	0	0	2	2	1	0	0	0	3	0	0	0	0	0	0	0
437	76	9	1	Normal	26	0	0	1	22.1	0	0	1	0	1	0	0	3	4	5	3	0	0	5	1	1	1	4	1	1	9
438	88	0	2	AD	13	2	0	1	24.9	0	1	1	1	0	1	1	0	3	4	0	0	0	2	0	0	0	0	0	0	0
439	83	12	1	MIXED TYPE DEMENTIA	21	1	0	1	23.3	0	0	1	0	0	1	1	2	2	3	0	0	3	3	1	1	1	4	1	1	9
440	56	12	2	FTD	6	2	1	1	19.4	0	0	0	0	0	1	0	0	0	0	0	0	0	0	0	0	0	0	0	0	0
441	60	13	2	Normal	30	0	1	1	20.5	0	0	0	1	1	1	1	4	4	5	5	2	0	5	1	1	1	4	1	1	9
442	78	6	2	AD	10	1	0	1	28.4	0	0	1	0	0	0	0	0	3	1	0	0	0	3	0	0	0	0	0	0	0
443	76	12	1	PDD	10	1	0	1	19.5	0	1	1	0	0	1	0	0	2	2	0	0	0	3	0	0	0	0	0	0	0
444	68	4	2	MCI	16	0.5	1	1	27.8	0	0	0	0	0	0	0	0	3	5	0	0	0	5	0	0	0	0	0	0	0
445	83	6	2	AD	5	2	0	1	21.2	1	1	1	1	0	1	0	0	0	0	0	0	0	0	0	0	0	0	0	0	0
446	86	6	1	MIXED TYPE DEMENTIA	21	1	0	1	19.8	0	0	0	0	0	1	0	2	2	4	2	3	0	2	0	0	0	0	0	0	0
447	83	1	2	AD	18	2	0	1	28	0	1	0	0	1	1	0	2	0	4	2	1	0	1	0	0	0	0	0	0	0
448	71	3	1	AD	11	1	1	1	23.8	0	1	1	0	1	1	1	0	0	1	0	0	0	0	0	0	0	0	0	0	0
449	68	0	1	MIXED TYPE DEMENTIA	18	1	0	1	22.8	0	0	1	0	0	0	0	0	3	4	1	0	0	5	1	1	1	4	1	1	9
450	58	9	2	MIXED TYPE DEMENTIA	19	1	0	1	23.8	0	1	1	1	1	1	1	0	0	0	0	0	0	0	0	0	0	0	0	0	0
451	67	6	2	AD	5	2	0	1	19.9	1	1	0	1	0	1	1	0	0	0	0	0	0	0	0	0	0	0	0	0	0
452	72	14	2	Normal	27	0	1	1	22.1	0	1	1	0	1	0	0	4	4	5	5	5	2	5	1	1	1	4	1	1	9
453	78	6	2	MIXED TYPE DEMENTIA	25	1	0	1	22.6	0	0	1	1	0	0	0	2	3	5	3	0	0	4	1	1	1	4	1	1	9
454	63	12	2	Normal	28	0	0	1	23.7	0	0	0	0	0	0	0	4	5	5	2	0	0	5	1	1	1	4	1	1	9
455	74	6	1	MCI	23	0.5	0	1	22.1	1	0	0	0	0	0	0	2	2	3	1	1	0	4	1	1	1	4	1	1	9
456	86	12	1	MCI	23	0.5	0	1	21.7	0	0	1	1	0	1	1	4	2	4	2	0	0	0	0	0	0	0	0	0	0
457	97	0	2	AD	0	3	0	1	22.3	1	1	1	1	0	0	1	0	0	0	0	0	0	0	0	0	0	0	0	0	0
458	81	6	2	AD	9	2	1	1	25.1	0	1	1	0	0	0	0	0	2	1	0	0	0	3	1	1	0	4	1	0	7
459	72	16	1	MCI	29	0.5	1	1	23.9	0	0	1	0	0	0	0	4	1	5	3	0	0	4	1	1	1	4	0	1	8
460	73	6	2	Normal	29	0	0	0	28.2	0	0	1	1	0	0	0	4	5	5	3	0	0	5	1	0	0	0	0	1	2
461	67	15	2	Normal	29	0	0	1	30	0	0	1	0	0	0	0	4	5	5	5	4	3	3	1	1	1	4	1	1	9
462	82	9	2	AD	20	1	0	0	18	1	0	0	0	0	0	0	1	3	3	2	0	1	4	1	1	1	4	1	0	8
463	72	1	2	AD	8	1	1	0	20.2	0	1	1	0	1	1	1	0	0	0	0	0	0	0	0	0	0	0	0	0	0
464	72	6	2	Normal	26	0	0	0	22	0	0	1	0	0	0	0	4	5	5	5	2	0	5	1	1	1	4	1	1	9
465	69	8	1	Normal	29	0	1	0	25.2	0	0	1	1	0	0	0	4	3	5	5	4	0	3	1	1	1	4	1	1	9
466	89	15	1	VasD	25	1	1	0	24.9	1	0	0	0	0	0	0	4	2	3	0	0	0	3	1	1	0	0	0	0	2
467	72	9	2	MIXED TYPE DEMENTIA	10	0.5	0	1	20	0	0	0	0	0	1	1	0	1	0	0	0	0	0	0	0	0	0	0	0	0
468	71	6	1	AD	7	2	1	1	23.9	0	0	1	1	0	1	1	0	1	0	0	0	0	1	0	0	0	0	0	0	0
469	73	6	2	Normal	28	0	0	1	17.3	0	0	1	0	0	0	0	4	3	4	3	2	1	3	0	1	1	4	1	1	8
470	61	12	2	AD	3	2	1	1	24.2	0	0	0	0	1	1	1	0	0	0	0	0	0	0	0	0	0	0	0	0	0
471	84	9	2	AD	17	2	0	1	20.3	0	1	1	1	0	1	0	0	0	2	0	0	0	0	0	0	0	0	0	0	0
472	77	16	1	AD	3	3	1	1	23	0	0	1	1	0	1	1	0	0	1	1	0	0	0	0	0	0	0	0	0	0
473	83	9	2	MCI	19	0.5	0	1	23.4	0	1	1	0	0	1	0	2	3	4	1	0	0	3	0	0	0	0	0	0	0
474	66	0	2	AD	11	1	1	1	28.8	1	1	1	1	0	1	0	1	2	0	0	0	0	3	0	0	0	0	0	0	0
475	64	10	1	Normal	29	0	1	0	22.3	1	1	1	0	0	0	0	4	3	5	3	2	0	5	1	1	1	1	1	1	9
476	73	3	2	AD	23	1	1	1	24.3	0	1	1	1	0	0	0	1	3	5	3	0	0	5	1	1	1	4	1	1	9
477	73	6	1	VasD	2	3	0	1	30.4	1	0	1	1	0	1	0	0	0	0	0	0	0	0	0	0	0	0	0	0	0
478	75	6	1	MCI	29	0.5	0	1	25.6	0	1	0	0	0	0	0	4	3	5	3	1	0	4	1	1	1	4	1	1	9
505	83	12	2	AD	22	1	1	1	22.3	0	0	1	0	0	0	0	0	0	4	2	1	0	0	1	1	0	0	0	0	2
506	65	12	1	AD	18	1	0	1	19.8	0	0	0	0	0	0	1	0	0	3	0	0	0	0	0	0	0	0	0	0	0
507	83	6	2	AD	16	1	1	1	23.3	0	1	1	0	0	0	0	0	0	3	0	0	0	0	0	0	0	0	0	0	0
508	80	0	2	AD	16	1	1	1	25.7	0	1	0	0	0	1	0	0	0	4	0	0	0	0	0	0	0	0	0	0	0
509	81	16	2	MCI	27	0.5	1	0	18.4	0	0	1	0	0	0	0	4	4	8	2	2	3	4	0	0	0	4	0	0	4
510	79	18	2	AD	25	1	1	1	32.1	0	0	0	0	0	0	0	3	3	0	4	2	2	2	0	0	0	0	0	0	0
511	81	9	2	AD	13	2	1	1	22.8	0	0	1	0	0	0	1	0	3	3	1	0	0	0	0	0	0	0	0	0	0
512	77	0	2	AD	16	1	0	1	23.5	0	1	1	1	0	1	1	2	3	4	1	0	0	1	0	0	0	0	0	0	0
513	84	9	2	AD	16	2	1	1	23	0	0	0	0	0	1	0	0	0	2	0	0	0	0	0	0	0	0	0	0	0
514	78	6	2	AD	12	1	1	1	21.1	0	0	0	0	0	1	0	3	3	1	0	0	1	0	1	1	0	0	0	1	3
515	85	9	2	AD	17	1	1	1	27.8	0	0	1	0	0	1	0	0	4	4	3	1	1	0	1	1	0	0	1	0	3
516	79	6	1	AD	17	1	0	1	32.9	0	1	1	0	0	0	0	2	4	5	3	2	0	0	0	0	0	0	0	0	0
517	86	9	1	DLB	24	0.5	0	1	30.5	0	0	1	0	0	0	0	3	2	5	4	1	1	3	1	1	1	4	0	1	8
518	93	12	1	AD	16	1	0	1	22.9	1	1	1	0	0	0	0	0	1	5	1	0	0	0	0	0	0	0	0	0	0
519	71	3	1	AD	14	2	1	1	25.5	0	0	0	0	0	1	0	0	2	4	0	1	0	0	0	0	0	0	0	0	0
520	84	6	1	AD	19	1	1	1	24	0	0	0	0	0	1	0	3	3	2	2	1	2	1	0	0	0	0	0	0	0
521	72	6	2	AD	20	1	0	1	23.2	0	0	1	1	0	0	0	2	0	3	1	1	0	0	1	1	1	4	1	0	8
522	80	3	1	AD	25	1	0	0	20.3	0	0	0	1	0	0	0	3	5	4	3	0	0	3	1	1	1	4	1	1	9
523	76	0	2	AD	17	1	1	1	22	0	1	0	0	0	1	0	0	0	4	0	0	0	0	0	0	0	0	0	0	0
524	81	0	2	AD	15	1	1	1	22.8	0	1	0	0	0	0	0	0	2	3	3	0	3	3	0	0	1	4	0	0	5
525	74	0	2	MCI	21	0.5	1	0	29.7	1	0	1	1	0	0	0	1	3	3	3	0	0	5	0	0	0	0	0	0	0
526	75	6	2	AD	25	0.5	1	1	25.4	0	1	1	0	0	0	0	4	4	5	0	3	2	2	0	0	0	0	0	1	1
527	80	6	1	Very mild dementia	18	0.5	1	1	26.7	1	0	1	0	0	0	0	3	2	5	1	0	0	3	1	1	1	0	0	0	3
528	77	6	2	Normal	29	0	1	0	26.5	0	0	0	0	0	0	0	4	4	6	3	0	2	5	1	1	1	0	1	1	5
529	68	0	2	MCI	20	0.5	1	1	27.4	1	1	1	0	1	0	0	2	3	5	0	1	0	0	0	0	0	0	0	0	0
530	75	0	2	MCI	11	0.5	1	1	31.2	1	0	1	0	1	0	0	1	3	2	1	0	0	2	0	0	0	0	0	0	0
531	81	0	2	AD	13	1	1	1	21.1	1	0	1	0	0	1	1	1	3	4	1	0	0	0	0	0	0	4	0	0	4
532	80	4	1	AD	20	1	1	1	20.8	1	0	1	0	0	0	0	2	3	0	2	0	0	0	0	0	0	0	0	0	0
533	56	6	1	MCI	23	0.5	0	0	31.2	1	1	1	1	0	0	0	3	3	8	1	2	1	2	0	0	0	0	0	1	1
534	64	6	1	AD	25	1	1	0	21.6	1	0	0	0	0	0	0	3	5	4	0	0	0	2	0	0	1	4	1	1	7
535	66	6	1	MCI	17	0.5	1	0	26	1	1	0	1	0	0	0	3	3	4	0	1	0	0	0	0	0	0	0	1	1
536	85	6	2	MCI	17	0.5	0	1	19.6	1	0	1	1	0	1	0	1	1	4	2	1	0	0	0	0	0	0	0	0	0
537	61	6	1	Normal	28	0	0	0	26.2	1	0	1	0	0	0	0	4	4	5	3	1	2	5	1	1	1	4	1	1	9
538	71	6	1	MCI	28	0.5	0	1	29.1	0	0	1	0	0	0	0	4	5	8	2	2	1	2	1	1	1	4	1	1	9
539	66	5	1	MCI	17	0.5	0	1	27.5	1	1	1	1	0	0	0	1	3	2	3	0	0	1	0	0	1	4	0	0	5
540	67	6	1	MCI	19	0.5	1	1	21.2	0	1	1	0	0	0	0	4	4	5	1	0	0	1	1	1	0	0	0	1	3
541	78	6	1	MCI	23	0.5	1	0	21.5	0	1	0	0	0	0	0	2	4	3	5	0	2	3	1	0	0	0	0	0	1
542	67	6	2	Very mild dementia	26	0.5	1	1	20.5	0	1	0	0	0	0	0	4	4	3	2	1	2	5	0	0	1	4	1	1	7
543	73	0	2	AD	9	1	0	1	20.5	0	0	0	0	0	1	0	1	3	0	0	0	0	0	0	0	0	0	0	0	0
544	67	6	2	Normal	24	0	0	0	27.9	1	0	1	0	0	0	0	3	4	5	1	0	1	3	0	0	0	0	0	0	0
545	67	6	1	MCI	26	0.5	1	1	23.6	0	0	0	1	0	1	0	3	4	6	1	2	0	0	0	0	1	4	1	1	7
546	75	6	1	AD	23	1	1	1	28.3	0	0	1	0	1	1	0	1	4	3	1	1	0	0	0	0	0	0	1	1	2
547	75	6	1	MCI	23	0.5	1	0	23.3	0	0	1	1	0	0	0	4	3	5	3	2	0	1	1	0	0	0	0	0	1
548	73	6	1	Normal	29	0	0	0	27.7	1	0	0	0	0	0	0	4	3	5	4	1	0	5	0	0	0	0	1	1	2
549	79	3	2	AD	12	1	0	1	26.5	0	0	0	1	1	1	0	0	3	5	1	2	0	1	0	0	0	0	0	0	0
550	76	0	2	MCI	23	0.5	1	1	26.3	0	0	1	0	0	0	0	4	3	7	2	0	2	2	0	0	0	0	0	0	0
551	85	6	2	MCI	26	0.5	0	1	27.1	0	0	0	0	0	0	0	3	4	4	1	1	1	0	1	1	0	0	0	0	2
552	67	0	2	Normal	26	0	1	0	30	0	0	1	0	0	0	0	4	4	3	0	2	0	4	0	0	0	0	0	0	0
553	72	0	2	MCI	22	0.5	0	0	23.4	0	1	1	0	0	0	1	2	3	3	3	1	2	4	0	0	0	0	0	0	0
554	59	6	2	MCI	26	0.5	0	0	20.5	0	0	0	0	1	0	0	4	3	8	0	0	0	3	1	1	1	1	1	4	9
555	59	3	1	AD	13	1	1	0	23.6	0	0	0	0	1	0	0	1	2	1	0	0	0	2	0	0	0	0	0	0	0
556	85	0	1	Very mild dementia	11	0.5	0	1	21.3	0	0	0	0	0	0	0	1	0	2	0	1	0	1	0	0	0	0	0	0	0
557	65	6	1	MCI	25	0.5	1	1	25.7	0	1	1	0	0	0	0	3	3	6	2	0	0	1	1	1	1	4	1	1	9
558	78	0	1	MCI	14	0.5	1	1	24.5	0	0	0	0	0	0	0	0	2	5	0	1	0	0	0	0	0	0	0	0	0
559	69	4	1	MCI	20	0.5	0	0	25.2	1	0	0	0	0	0	0	3	2	2	1	0	0	5	1	1	1	4	1	1	9
560	80	6	2	MCI	17	0.5	0	1	24.3	0	1	1	0	0	1	0	0	3	3	1	1	0	0	0	0	0	0	0	0	0
561	74	0	2	Very mild dementia	15	0.5	1	1	23.8	0	0	0	0	0	0	0	2	4	4	1	0	0	1	0	0	0	0	0	0	0
562	75	6	2	MCI	24	0.5	1	0	23.4	0	0	0	0	0	0	0	4	4	3	3	1	1	3	1	1	1	4	1	1	9
563	64	12	2	MCI	26	0.5	1	0	19.5	0	0	1	1	0	0	0	4	4	3	0	0	0	2	1	1	1	4	1	0	8
564	75	12	2	MCI	26	0.5	0	0	17.8	0	0	1	1	0	1	0	3	4	3	2	0	0	4	1	1	1	4	1	1	9
565	71	6	1	AD	12	1	1	1	37.8	0	1	1	1	0	1	0	0	3	3	2	0	1	0	1	1	0	0	0	0	2
566	63	6	1	MCI	24	0.5	1	1	22.5	1	0	1	0	0	0	0	2	3	4	1	1	0	5	0	0	0	4	0	1	5
567	91	6	1	MCI	27	0.5	1	0	25.6	1	0	0	1	0	0	0	4	5	7	3	1	1	4	1	1	1	4	1	1	9
568	88	6	1	Very mild dementia	14	0.5	0	1	23.9	1	1	1	0	0	0	0	0	3	4	0	0	0	2	0	0	0	0	0	0	0
569	74	0	2	AD	10	1	1	0	999	0	0	1	0	0	0	0	1	2	2	0	1	0	0	0	0	0	0	0	0	0
570	74	6	1	MCI	19	0.5	1	0	23.4	0	0	1	0	0	0	0	2	2	2	0	1	0	0	0	0	0	0	0	0	0
571	86	0	2	AD	20	1	1	0	999	0	1	0	0	0	0	0	2	0	1	0	1	0	0	0	0	0	0	0	0	0
572	82	6	1	AD	10	2	1	1	22	1	1	1	1	0	0	0	0	0	1	0	0	0	0	0	0	0	0	0	0	0
573	82	4	2	MCI	17	0.5	1	1	25.3	0	0	0	0	0	0	0	3	2	6	0	0	1	4	0	0	0	0	0	0	0
574	76	6	1	Very mild dementia	23	0.5	1	0	25.7	0	1	1	0	0	0	0	2	4	6	2	1	1	0	1	1	1	0	0	0	3
575	84	8	2	AD	22	1	1	0	20.1	0	0	1	0	0	0	0	1	3	4	0	0	0	1	0	0	0	0	0	0	0
576	74	12	1	MCI	27	0.5	1	1	32.6	0	0	1	0	0	0	0	4	2	4	0	1	2	4	0	0	0	0	0	0	0
577	54	9	1	Normal	27	0	1	1	22.1	0	0	1	0	0	0	1	4	0	7	1	2	2	3	0	0	0	0	0	0	0
578	65	6	2	MCI	26	0.5	1	0	12.9	0	0	1	1	1	0	1	4	4	5	0	1	1	1	0	0	0	0	0	0	0
579	71	2	1	Normal	27	0	1	0	26.9	1	0	0	0	0	0	0	4	3	5	4	2	0	5	0	1	1	4	0	0	6
580	61	6	1	Normal	30	0	1	0	23.3	1	1	0	0	0	0	0	4	5	6	1	0	1	3	0	0	0	0	0	0	0
581	66	9	2	Normal	28	0	1	0	24.3	0	0	1	0	0	0	0	4	5	7	3	1	1	3	1	1	1	4	1	1	9
582	75	6	2	MCI	20	0.5	1	1	25.8	1	0	1	0	0	0	0	3	2	3	2	0	0	3	0	0	0	0	0	0	0
583	67	6	2	MCI	24	0.5	1	0	30.6	0	0	1	0	0	0	0	4	4	2	2	1	0	3	0	0	0	0	0	1	1
584	69	6	2	MCI	24	0.5	0	1	22.8	0	0	1	0	1	0	0	4	4	0	2	0	3	2	0	0	0	0	1	1	2
585	74	0	2	MCI	23	0.5	1	0	23.9	0	1	1	0	0	0	0	4	3	7	1	2	0	5	0	0	0	0	0	0	0
586	74	3	1	MCI	20	0.5	0	0	23.1	1	1	1	0	0	0	0	2	1	6	2	1	0	0	0	0	0	0	0	0	0
587	70	12	1	Normal	28	0	1	0	28.4	1	1	1	1	0	0	0	4	4	8	1	0	0	2	0	0	0	0	0	1	1
588	71	6	2	AD	25	0.5	0	0	22.7	0	1	1	0	0	0	0	2	3	3	1	0	0	4	1	1	0	0	1	1	4
589	72	3	2	Normal	19	0	0	0	26.3	0	1	1	0	0	0	0	3	3	4	0	6	1	4	1	1	0	0	0	0	2
590	78	2	2	AD	9	1	0	1	22.3	1	1	1	0	0	0	0	0	2	0	0	3	1	2	0	0	0	0	0	0	0
591	69	6	1	Very mild dementia	21	0.5	1	1	22.9	0	0	0	0	0	0	0	4	3	2	2	0	2	3	1	1	0	0	0	1	3
592	74	6	1	Very mild dementia	19	0.5	1	0	21.4	0	0	1	0	0	0	0	2	3	3	1	3	0	3	0	0	0	0	0	0	0
593	58	6	2	MCI	21	0.5	1	0	25.8	1	0	0	0	0	0	0	4	2	2	4	2	0	5	0	0	0	0	0	0	0
594	65	6	1	Normal	21	0	0	0	20.6	0	0	0	0	0	0	0	3	4	5	0	1	2	4	0	0	0	0	0	0	0
595	75	6	2	MCI	16	0.5	1	1	21.5	0	0	0	0	0	0	0	3	3	4	0	0	2	0	0	0	0	0	0	0	0
596	78	3	2	MCI	20	0.5	1	1	21.6	0	0	1	0	0	1	0	2	1	5	0	0	0	1	0	0	1	4	0	0	5
597	86	6	2	AD	13	1	1	1	25.3	0	1	1	0	0	0	0	0	3	1	0	0	1	0	1	1	1	4	0	0	7
598	72	6	1	AD	12	1	0	0	999	1	0	1	0	0	0	0	0	2	0	0	1	0	0	0	0	0	0	0	0	0
599	64	6	2	MCI	24	0.5	1	0	26.9	0	0	0	0	0	0	0	4	4	4	3	0	3	4	0	0	0	0	0	1	1
600	80	0	2	MCI	20	0.5	0	0	22.8	0	1	1	0	0	0	0	4	2	3	2	2	0	4	0	0	0	0	0	0	0
601	88	6	1	AD	16	1	0	0	22.8	0	0	1	0	0	0	0	0	3	5	2	0	0	1	0	0	1	4	0	1	6
602	76	6	2	AD	16	0.5	0	0	30.8	1	0	0	0	0	0	0	0	2	3	1	0	0	1	0	0	0	0	0	0	0
603	66	0	2	MCI	18	0.5	1	0	26	0	0	1	0	0	0	0	1	4	4	0	2	1	0	0	0	0	0	0	0	0
604	75	6	1	Very mild dementia	23	0.5	0	0	24.2	1	0	1	0	0	0	0	4	3	4	1	0	2	1	0	0	0	4	1	0	5
605	82	0	2	AD	13	1	1	1	25	0	1	0	0	0	0	0	0	0	0	2	0	1	0	0	0	0	0	0	0	0
606	73	3	2	MCI	15	0.5	0	0	24.2	0	0	1	0	0	0	0	1	2	1	2	2	0	0	0	0	0	0	0	0	0
607	73	0	2	AD	23	1	1	0	22.3	0	1	1	0	0	0	0	3	2	5	2	1	0	5	0	0	1	4	0	0	5
608	75	6	1	Very mild dementia	21	0.5	0	0	22.9	1	1	1	1	0	0	0	2	1	5	0	0	2	3	0	0	0	0	0	0	0
609	79	0	2	AD	18	1	0	1	23.7	0	0	1	0	0	0	0	3	3	1	2	1	3	3	0	0	0	0	0	0	0
610	76	0	2	Normal	25	0	0	0	24.6	1	0	1	0	0	0	0	4	2	3	3	1	1	5	0	0	0	0	0	0	0
611	74	6	2	Normal	23	0	1	0	26.2	0	0	1	0	0	0	0	3	3	4	2	0	1	2	0	0	0	0	0	0	0
612	68	6	2	MCI	26	0.5	0	0	25.6	0	1	1	1	0	0	0	4	5	6	3	0	1	1	0	0	0	0	0	0	0
613	73	6	1	MCI	16	0.5	0	1	23.7	1	0	1	0	0	0	0	1	2	2	1	1	0	2	0	0	0	0	0	0	0
614	78	6	1	MCI	22	0.5	1	0	26.3	0	0	1	0	0	0	0	3	3	5	1	0	0	4	1	1	1	4	0	0	7
615	81	4	1	MCI	24	0.5	1	0	24	1	0	0	0	0	0	0	3	3	6	1	2	0	2	1	1	1	4	1	1	9
616	85	0	2	AD	7	1	1	1	19.2	0	1	1	0	0	0	0	0	2	2	0	1	0	0	0	0	0	0	0	0	0
617	79	6	1	Very mild dementia	19	0.5	1	0	23.7	0	1	1	0	0	0	0	4	0	5	1	0	2	0	0	0	0	0	0	0	0
618	75	6	1	Normal	29	0	0	0	25.6	0	0	1	0	0	0	0	4	4	6	6	5	2	5	0	0	0	0	0	0	0
619	67	6	1	AD	19	1	0	1	26.6	0	1	0	0	0	1	1	0	0	2	0	0	0	0	0	0	0	0	0	0	0
620	56	6	2	MCI	24	0.5	1	1	22.8	0	0	0	0	0	0	1	4	3	5	3	0	1	5	1	1	1	4	0	0	7
621	71	8	2	AD	24	1	1	0	22.9	0	0	1	0	0	0	0	3	2	5	1	0	0	4	1	1	1	4	1	1	9
622	76	0	2	AD	18	1	0	1	26.2	0	1	0	0	0	0	0	2	2	2	0	0	0	3	0	0	0	0	0	0	0
623	61	5	2	Normal	26	0	0	0	31.6	1	1	1	0	0	0	0	4	3	4	2	1	1	4	1	1	1	4	0	0	7
624	75	6	2	MCI	29	0.5	0	1	20.2	0	0	1	0	0	0	0	4	0	2	4	0	2	0	0	0	0	0	0	0	0
625	64	6	1	Normal	29	0	1	0	27.7	0	0	0	0	0	0	0	3	4	5	3	0	2	4	1	1	1	4	1	1	9
626	66	6	2	MCI	27	0.5	1	0	22.2	0	0	0	0	0	0	0	4	3	5	1	1	0	4	1	1	1	4	0	0	7
627	70	6	2	MCI	24	0.5	1	0	21.9	0	0	1	0	0	0	0	4	4	3	0	0	0	2	0	0	0	0	0	0	0
628	65	6	1	MCI	27	0.5	1	1	26	0	0	0	0	0	0	0	4	5	5	3	1	0	0	0	0	0	0	1	1	2
629	57	6	2	Normal	27	0	0	0	18.4	1	0	1	0	0	0	0	3	4	4	1	0	1	4	1	1	1	4	1	1	9
630	80	2	1	AD	25	0.5	1	1	23.3	0	0	0	0	0	0	0	3	2	5	2	1	0	2	0	0	1	4	0	0	5
631	55	9	1	Very mild dementia	24	0.5	1	0	28.7	1	0	0	0	0	0	0	3	4	2	0	2	0	0	0	0	0	0	1	1	2
632	65	6	2	AD	22	1	0	1	21.3	0	0	1	0	0	0	0	3	4	6	1	0	0	1	1	1	0	0	1	1	4
633	72	6	1	MCI	26	0.5	1	1	33.2	1	0	1	0	0	0	0	4	3	5	0	1	2	1	0	0	0	0	1	1	2
634	84	6	1	MCI	19	0.5	0	1	22	0	0	1	0	0	0	0	2	2	4	1	0	1	1	0	0	0	0	0	0	0
635	89	6	2	AD	22	0.5	0	1	28.9	0	1	1	0	0	0	0	4	3	2	2	0	0	1	0	0	1	4	0	0	5
636	75	6	1	Normal	27	0	1	1	25.4	0	1	1	0	0	0	0	4	3	5	4	3	1	4	1	1	1	4	1	1	9
637	71	0	2	MCI	17	0.5	1	0	30.4	0	0	0	0	0	0	0	3	4	4	1	0	2	2	0	0	0	0	0	0	0
638	66	6	2	MCI	25	0.5	1	0	26.7	0	0	1	0	0	0	0	3	5	4	2	2	0	2	0	0	0	0	1	1	2
639	58	6	2	MCI	21	0.5	1	0	21	0	0	0	0	0	0	0	2	3	5	1	2	0	3	0	0	0	0	1	0	1
640	68	0	2	MCI	18	0.5	0	1	27.3	0	0	1	0	0	0	1	2	0	5	0	0	0	3	0	0	0	0	0	0	0
641	77	6	1	MCI	24	0.5	1	0	31.8	1	1	1	0	0	0	0	3	2	5	1	2	0	3	1	1	1	4	0	0	7
642	77	0	2	AD	14	1	0	1	25.5	0	1	0	0	0	0	0	1	4	3	0	1	0	0	0	0	0	0	0	0	0
643	79	3	1	MCI	17	0.5	1	1	25.6	1	0	0	0	0	0	0	3	2	5	2	0	1	0	0	0	0	0	0	0	0
644	62	6	1	Normal	22	0	0	0	26.6	0	1	0	0	0	0	0	3	3	3	0	1	0	3	0	0	0	0	1	1	2
645	63	6	2	MCI	24	0.5	0	1	26.5	0	0	0	0	0	0	0	4	5	4	3	2	0	1	0	0	0	0	0	0	0
646	79	0	1	MCI	14	0.5	0	1	24.9	0	1	0	0	0	1	0	3	3	5	2	1	0	0	0	0	0	0	0	0	0
647	78	6	2	MCI	27	0.5	1	0	19.2	1	0	1	0	0	0	0	4	4	6	0	2	0	3	0	0	1	4	1	1	7
648	57	8	2	MCI	26	0.5	1	0	22	0	0	1	1	0	0	0	4	3	3	3	1	0	4	1	0	0	0	1	1	3
649	74	0	2	MCI	17	0.5	1	0	24	0	0	0	0	0	1	0	2	2	3	2	0	0	3	0	0	0	0	0	0	0
650	74	12	2	AD	17	1	1	1	20.5	0	0	0	0	0	1	0	1	0	4	0	0	0	1	0	0	0	0	0	0	0
651	79	3	1	Normal	24	0	1	1	19.5	0	0	0	0	0	0	0	3	2	5	0	0	1	0	1	1	1	4	0	0	7
653	52	16	2	MCI	30	0.5	1	0	18.2	0	0	0	0	0	0	0	4	5	7	3	3	1	5	1	0	0	4	1	1	7
654	85	6	1	Very mild dementia	15	0.5	0	1	21.1	1	0	1	0	0	0	0	2	0	4	0	0	0	0	1	1	0	0	1	0	3
655	69	12	2	MCI	25	0.5	1	1	22.7	0	1	0	0	0	1	0	3	1	4	1	1	0	1	0	0	0	0	0	0	0
656	68	16	1	MCI	27	0.5	1	0	23.4	1	1	0	0	0	0	0	4	5	4	2	2	2	3	0	0	0	0	1	1	2
657	73	6	2	MCI	25	0.5	0	1	31.6	1	0	1	0	0	0	0	4	5	6	1	1	1	2	0	0	0	0	0	0	0
658	57	12	2	Normal	27	0	1	0	26.4	0	0	0	0	0	0	0	4	4	6	2	2	0	5	0	0	0	0	0	1	1
659	75	0	2	Very mild dementia	19	0.5	0	1	29.9	0	1	1	0	0	1	0	1	3	1	0	0	0	1	0	0	0	0	0	0	0
660	59	6	1	MCI	27	0.5	1	0	27.2	0	0	1	0	0	1	0	4	3	7	1	1	2	4	0	0	0	0	1	1	2
661	54	9	2	Normal	30	0	1	1	26.5	0	0	0	1	0	0	0	4	3	2	2	0	2	4	0	0	0	0	0	1	1
662	68	14	1	MCI	23	0.5	1	1	21.3	0	0	0	0	0	0	0	1	4	5	4	0	1	3	0	0	0	0	0	0	0
663	58	12	2	Normal	28	0	1	1	20.1	0	0	0	0	0	0	0	3	4	6	2	1	0	3	0	0	0	0	1	0	1
665	80	6	1	Normal	26	0	0	0	29	1	0	1	0	0	0	0	3	3	5	1	1	1	2	0	0	0	0	0	0	0
666	72	0	2	MCI	13	0.5	0	1	23.9	0	0	1	0	0	1	0	1	4	0	2	4	0	0	0	0	0	0	0	0	0
667	72	6	1	MCI	25	0.5	1	0	23.5	0	1	1	0	0	0	0	4	2	3	0	1	0	3	0	0	0	0	0	0	0
669	63	0	2	Normal	19	0	1	0	25	0	0	0	1	0	0	0	3	3	2	0	0	1	4	0	0	0	0	0	0	0
670	70	9	1	MCI	21	0.5	1	0	24	1	0	1	0	0	0	0	2	4	5	0	1	1	0	1	1	1	4	1	0	8
671	81	9	1	AD	19	1	0	1	18.5	0	0	0	0	0	1	0	0	1	3	1	0	0	0	1	1	1	4	0	0	7
672	87	12	2	AD	5	2	0	1	17.8	1	0	1	0	0	1	1	0	0	1	0	0	0	0	0	0	0	0	0	0	0
673	77	6	1	AD	18	1	0	1	24.8	0	0	1	0	0	0	0	2	1	2	0	1	0	3	1	1	0	0	0	1	3
674	65	6	1	MCI	19	0.5	1	0	24.2	1	0	1	0	0	0	0	3	2	5	1	1	0	3	1	1	1	4	0	0	7
675	75	6	2	MCI	27	0.5	1	0	24.8	0	0	1	1	0	0	0	4	4	7	4	2	0	2	0	0	0	0	1	1	2
676	75	3	1	MCI	20	0.5	0	1	15.6	0	0	1	0	0	1	1	1	2	5	2	1	0	2	0	0	0	0	0	0	0
677	75	6	2	AD	21	0.5	1	0	22.6	0	0	1	0	0	0	0	0	4	2	1	1	0	1	0	0	0	0	0	0	0
678	66	6	1	MCI	25	0.5	0	1	31.6	1	1	1	0	1	1	0	2	5	5	5	3	1	3	1	1	1	4	1	1	9
679	76	6	1	AD	7	2	0	1	26.9	1	1	1	1	0	1	0	0	2	2	1	0	0	0	0	0	0	0	0	0	0
680	67	6	1	AD	18	1	1	1	19.8	0	0	0	0	0	0	1	3	0	4	2	0	1	1	1	1	1	4	0	0	7
681	73	6	1	Normal	25	0	1	1	22.7	1	1	1	0	0	0	0	4	4	6	2	0	4	2	0	0	0	0	0	0	0
682	81	6	1	MCI	27	0.5	1	0	26.2	0	0	0	0	0	0	0	4	4	4	1	1	0	0	0	0	0	0	0	0	0
683	58	6	1	MCI	25	0.5	1	0	22.1	0	0	0	0	0	0	0	3	4	4	0	3	3	2	0	0	0	4	1	1	6
684	65	16	1	MCI	28	0.5	1	1	24.6	1	1	1	0	0	0	0	3	4	4	2	0	0	0	1	1	1	4	1	0	8
685	56	9	2	AD	7	2	0	1	999	0	0	0	0	1	1	0	0	0	0	0	0	0	0	0	0	0	0	0	0	0
686	78	6	2	MCI	24	0.5	1	1	26.3	0	0	1	0	0	0	0	4	4	4	1	0	3	2	1	1	1	4	1	1	9
687	80	6	2	AD	12	1	0	1	24.7	0	1	0	0	0	1	0	2	3	2	0	1	0	4	0	0	0	0	0	0	0
688	73	6	1	MCI	23	0.5	0	1	25.6	1	0	0	0	0	1	0	3	1	4	2	0	0	1	1	1	1	0	1	1	5
689	84	6	2	MCI	19	0.5	0	1	26.5	0	1	1	0	0	0	0	2	1	3	2	0	1	1	1	1	1	4	0	0	7
690	78	0	2	AD	13	1	0	1	23.2	0	1	1	0	0	0	0	0	3	2	1	1	0	0	0	0	0	0	0	0	0
691	84	6	1	Very mild dementia	13	0.5	0	1	27.9	1	0	1	0	0	1	0	1	3	0	0	0	0	0	0	0	0	0	0	0	0
692	72	6	2	Normal	30	0	1	0	26.8	0	0	1	1	0	0	0	4	5	3	3	0	0	4	1	1	1	4	1	1	9
693	57	16	1	MCI	29	0.5	1	0	23.8	1	1	1	0	0	0	0	4	5	6	0	3	1	3	0	0	0	0	1	1	2
694	65	6	2	AD	18	1	1	1	22.2	0	0	0	0	0	0	0	0	3	3	0	2	0	0	0	0	0	0	0	0	0
695	71	6	2	Normal	28	0	1	0	27.3	1	1	1	1	0	0	0	4	4	5	4	0	1	5	0	0	0	0	1	1	2
696	59	12	1	MCI	24	0.5	1	1	23.3	1	0	1	0	0	0	0	4	3	5	0	0	1	3	0	0	0	0	1	0	1
697	70	6	2	MCI	26	0.5	1	1	27.1	0	1	1	1	0	0	0	4	4	7	3	0	1	3	0	0	0	0	1	0	1
698	74	0	2	MCI	23	0.5	1	0	24.4	0	1	0	0	0	0	0	3	3	3	3	1	0	5	0	0	0	0	0	0	0
699	65	6	1	Very mild dementia	21	0.5	1	0	27.5	1	0	1	0	0	0	0	1	3	4	1	1	0	3	1	1	1	4	1	1	9
700	76	0	2	MCI	13	0.5	0	1	23.5	1	1	0	0	1	1	1	0	3	2	1	0	1	1	0	0	0	0	0	0	0
701	84	3	2	Normal	20	0	0	1	14.7	0	0	0	0	0	0	0	1	4	3	0	0	0	1	0	0	0	0	0	0	0
702	73	6	1	Very mild dementia	14	0.5	1	1	22.7	1	0	1	0	0	0	0	0	2	1	0	0	0	1	0	0	0	0	0	0	0
703	69	16	1	Very mild dementia	26	0.5	1	1	18.3	0	0	0	0	0	0	0	4	1	5	2	0	0	3	0	0	0	0	1	1	2
704	69	6	1	Normal	28	0	0	0	31.3	1	0	1	0	0	0	0	4	4	5	3	2	0	5	1	1	0	4	1	1	8
705	83	6	2	AD	26	0.5	0	1	25	0	0	1	1	0	1	0	2	4	3	0	1	0	2	0	0	0	0	0	0	0
706	85	4	2	AD	21	0.5	1	1	20.4	0	0	0	0	0	0	0	4	2	6	1	2	0	3	1	1	0	0	0	0	2
707	74	0	2	AD	18	1	0	1	22	0	0	1	0	0	0	0	0	3	3	1	0	1	0	0	0	0	0	0	0	0
708	79	0	2	MCI	19	0.5	1	1	24.3	0	0	1	0	0	0	1	2	3	3	1	1	0	4	0	0	0	0	0	0	0
709	72	6	1	Normal	27	0	1	1	24.1	1	0	0	1	0	0	0	4	1	4	0	3	1	4	0	0	0	0	0	0	0
710	67	6	1	Normal	25	0	0	0	22.6	1	0	1	0	0	0	0	3	4	4	0	1	4	3	999	999	999	999	999	999	999
711	79	12	2	MCI	26	0.5	1	1	19.5	0	1	0	0	0	0	0	4	4	7	2	0	1	2	0	0	0	0	1	1	2
712	60	0	1	Normal	25	0	0	0	26	1	0	0	0	0	0	0	3	4	3	2	1	1	3	0	0	0	0	0	0	0
713	85	6	2	AD	14	1	0	1	22.6	0	0	1	0	0	1	0	0	0	4	1	0	1	0	0	0	0	0	0	0	0
714	68	3	2	AD	9	1	0	1	23.9	0	0	1	0	0	1	1	1	3	2	0	0	1	2	0	0	0	0	0	0	0
715	76	0	2	AD	9	1	1	1	29.7	0	1	0	0	0	0	0	1	2	1	1	1	2	0	0	0	0	0	0	0	0
716	90	0	2	MCI	11	0.5	0	1	26.8	0	0	1	0	0	0	0	1	0	1	3	0	0	0	0	0	0	0	0	0	0
717	64	3	2	Normal	24	0	0	1	26.6	0	1	0	0	0	0	0	4	4	5	0	0	0	4	0	0	0	0	0	0	0
718	72	0	2	MCI	10	0.5	1	0	23.3	1	0	1	1	0	0	0	1	2	2	1	0	0	0	0	0	0	0	0	0	0
719	80	0	2	AD	7	1	1	1	23.7	0	1	1	1	0	0	0	0	1	0	2	1	0	2	0	0	0	0	0	0	0
720	71	0	2	AD	17	1	1	1	26	0	0	1	0	0	0	0	0	4	5	2	2	0	0	0	0	0	0	0	0	0
721	80	3	2	AD	24	1	1	1	28.5	0	0	1	0	0	0	0	2	3	5	0	2	1	4	0	0	0	0	0	0	0
722	62	6	2	AD	16	1	0	1	17.5	0	0	1	0	0	1	0	0	1	1	0	1	1	2	0	0	0	0	0	1	1
723	59	12	1	MCI	24	0.5	1	1	27	1	1	1	1	0	1	0	4	3	4	0	0	0	0	0	0	0	0	0	0	0
724	75	6	1	AD	11	2	0	1	24	0	0	0	0	0	1	1	0	1	3	0	0	0	0	0	0	0	0	0	0	0
725	76	12	2	AD	0	1	0	1	17	0	0	1	0	0	1	1	0	3	1	1	0	0	0	0	0	0	0	0	0	0
726	91	6	2	AD	22	1	0	1	18.8	0	0	0	0	0	1	0	0	2	4	1	0	0	0	0	0	0	0	0	0	0
727	86	0	2	MCI	19	0.5	1	1	22.8	0	0	1	0	0	0	0	0	0	5	0	0	0	0	0	0	0	0	0	0	0
728	71	6	2	MCI	24	0.5	1	1	22.2	0	0	0	1	1	0	0	4	4	3	1	1	0	4	0	1	1	4	0	0	6
729	67	6	2	AD	23	1	0	1	28.3	0	0	1	0	0	0	0	0	3	3	2	0	1	0	1	1	1	4	1	1	9
730	80	6	1	AD	21	1	0	1	22.2	0	0	0	0	0	1	0	0	2	3	0	0	0	0	0	0	0	0	0	0	0
731	87	0	2	AD	15	1	1	1	24.7	0	0	1	1	0	1	1	0	1	3	0	2	0	0	0	0	0	0	0	0	0
732	75	6	2	AD	14	3	0	1	14.8	0	0	1	0	0	1	0	0	1	0	1	0	0	0	0	0	0	0	0	0	0
733	68	12	2	MCI	27	0.5	1	0	19.3	0	0	0	0	0	0	0	4	3	6	2	1	0	5	1	1	0	4	1	1	8
734	57	9	1	MCI	29	0.5	1	1	33	0	0	0	1	0	0	0	4	5	6	3	2	0	4	0	0	0	0	0	1	1
735	81	2	2	MCI	17	0.5	1	1	32.1	0	0	0	0	0	0	0	1	1	5	0	0	0	2	0	0	0	0	0	0	0
736	81	9	2	AD	25	1	1	1	21.8	0	1	1	1	0	0	1	2	1	2	3	1	0	0	0	0	0	0	0	0	0
737	87	16	1	MCI	27	0.5	1	0	23.3	0	0	1	0	0	0	0	4	4	8	2	0	0	4	0	0	0	0	0	0	0
738	68	9	2	AD	16	1	1	1	24.5	0	0	0	0	1	1	1	0	4	6	1	0	0	0	0	0	0	0	0	0	0
739	90	6	1	AD	20	1	1	1	25.9	0	0	0	0	0	1	0	2	0	8	2	0	2	0	1	1	1	4	0	0	7
740	64	16	1	Normal	29	0	1	1	25.6	0	0	1	1	0	0	0	4	4	7	2	0	0	4	1	1	1	4	1	1	9
741	78	9	2	MCI	25	0.5	1	1	21.8	0	0	0	0	0	0	0	3	3	3	1	0	2	2	1	1	1	4	1	1	9
743	72	0	2	AD	22	1	1	1	32.4	0	0	1	1	0	1	0	0	2	6	1	1	2	0	0	0	0	0	0	0	0
744	78	16	1	AD	0	3	0	1	19.1	0	0	0	0	0	1	1	0	0	0	0	0	0	0	0	0	0	0	0	0	0
745	87	6	1	AD	20	1	0	1	21.4	0	1	1	1	0	0	0	0	1	4	0	0	0	0	1	1	1	1	0	0	4
746	73	0	2	MCI	26	0.5	1	1	22.8	0	0	0	0	0	0	0	4	2	3	2	3	0	0	0	0	0	0	0	0	0
747	63	9	1	MCI	28	0.5	1	0	27.6	0	0	0	0	0	0	0	4	4	5	6	6	1	3	1	1	1	1	0	0	4
748	88	6	2	AD	0	2	0	1	27.2	0	0	1	0	0	1	1	0	0	0	0	0	0	0	0	0	0	0	0	0	0
749	79	6	1	VasD	17	1	1	1	30.8	1	0	1	0	0	0	0	1	2	2	0	0	0	0	1	1	1	1	0	0	4
750	75	2	2	AD	21	1	1	1	23.5	0	1	0	0	0	1	1	2	4	3	1	1	0	1	0	0	0	0	0	0	0
751	85	5	2	AD	12	1	1	1	17.7	0	0	0	0	0	1	0	0	3	2	1	0	0	0	0	0	0	0	0	0	0
752	61	9	1	MCI	29	0.5	1	1	26	0	0	0	1	0	0	0	4	5	7	0	0	1	2	0	0	0	0	0	0	0
753	80	6	1	Very mild dementia	21	0.5	1	1	21	1	1	1	0	0	1	0	4	0	4	4	0	0	0	0	0	1	4	1	1	7
754	72	6	1	MCI	27	0.5	1	1	23.4	0	0	0	0	1	1	1	4	3	10	3	0	3	4	0	0	0	0	1	0	1
755	62	6	2	MCI	25	0.5	1	1	23.1	0	0	0	0	0	1	0	4	5	3	1	1	1	2	0	0	0	0	1	0	1
756	74	9	1	Very mild dementia	22	0.5	1	1	23.3	0	0	0	0	0	1	0	2	1	6	1	1	0	3	0	0	0	0	0	0	0
757	71	6	1	MCI	25	0.5	1	1	25.8	1	0	1	0	0	0	1	4	4	5	3	1	0	4	0	0	1	4	1	1	7
758	80	6	2	MCI	24	0.5	1	1	24.8	0	0	0	0	0	0	0	2	3	2	2	0	0	0	0	0	0	0	0	0	0
759	81	0	2	AD	17	1	1	1	24.3	0	0	1	0	0	1	0	0	2	3	0	1	0	0	0	0	0	0	0	0	0
760	73	7	2	VasD	22	1	1	1	27.8	1	1	1	1	0	1	1	2	0	3	0	2	2	0	0	0	0	0	1	1	2
761	86	6	2	AD	14	1	1	1	26.7	0	1	0	0	0	0	0	0	2	3	2	1	1	0	0	0	0	0	0	0	0
762	79	6	2	MCI	16	0.5	1	1	30.2	0	1	1	0	0	1	0	3	2	1	2	0	0	2	0	0	0	0	0	0	0
763	74	6	1	MCI	24	0.5	1	1	30.1	1	0	0	0	0	0	0	4	3	3	1	1	1	4	0	0	0	4	1	1	6
764	74	6	2	MCI	20	0.5	1	1	24.4	0	0	0	0	0	1	0	2	3	3	1	1	1	0	0	0	0	0	0	0	0
765	80	3	2	VasD	17	1	1	1	22.1	1	1	0	1	1	1	1	0	1	3	1	1	0	0	0	0	0	0	0	0	0
766	53	12	2	MCI	30	0.5	1	1	27	0	0	1	0	0	0	1	4	4	2	2	1	1	4	1	1	1	4	1	1	9
767	58	8	2	MCI	26	0.5	1	1	22.2	0	0	0	0	0	0	0	4	5	4	1	0	0	4	1	1	1	4	1	0	8
768	72	17	1	MCI	26	0.5	1	1	22.1	1	0	0	0	0	1	0	4	2	4	1	0	0	4	1	1	1	4	1	1	9
769	69	6	2	MCI	29	0.5	1	1	22.9	0	0	0	1	0	0	0	4	4	4	1	2	2	5	1	1	1	4	1	1	9
770	73	6	2	MCI	20	0.5	1	1	22.9	0	0	0	0	0	0	0	4	3	3	2	0	0	2	0	0	0	0	0	0	0
771	75	16	1	AD	18	1	1	1	19.3	0	0	0	0	0	0	0	0	1	2	0	1	0	0	1	1	1	4	1	0	8
772	84	6	1	Very mild dementia	12	0.5	1	1	28.9	0	1	0	0	0	1	0	0	0	2	0	0	2	0	0	0	0	0	1	0	1
773	73	0	2	Normal	27	0	0	0	20.1	0	0	1	0	0	0	0	4	3	1	3	1	2	4	0	0	0	0	0	0	0
774	76	12	1	Normal	30	0	0	0	22.1	0	0	0	0	0	0	0	4	4	9	2	1	0	4	1	1	1	4	1	1	9
775	69	6	2	Normal	28	0	0	0	21.9	0	0	0	0	0	0	0	4	1	3	1	3	0	4	1	1	1	4	1	1	9
776	67	16	2	Normal	30	0	0	0	25.1	0	0	0	0	0	0	0	4	5	7	3	1	1	3	1	1	1	4	1	1	9
777	74	12	1	Normal	29	0	0	0	23.2	0	0	0	0	0	0	0	4	4	7	4	2	1	5	1	1	1	4	1	1	9
778	76	12	1	Normal	28	0	0	0	25.5	0	0	1	1	0	0	0	4	4	6	3	2	0	3	1	1	1	4	1	1	9
779	74	9	2	Normal	30	0	0	0	27.7	1	0	0	0	0	0	0	3	4	5	2	3	3	5	1	1	1	4	1	1	9
780	76	6	1	Normal	29	0	0	0	23.1	0	0	1	1	0	0	0	4	2	5	2	0	0	3	1	1	1	4	1	1	9
781	78	0	2	Normal	26	0	0	0	21.6	0	0	0	1	0	0	0	4	3	2	3	1	0	4	1	1	1	3	1	0	7
782	79	0	1	Normal	26	0	0	0	26.5	0	0	1	0	0	0	0	4	3	6	0	2	1	3	1	1	1	4	1	1	9
783	81	12	1	Normal	30	0	0	0	17.1	0	0	0	0	0	0	0	3	3	5	6	0	0	5	1	1	1	4	1	1	9
784	71	9	1	Normal	28	0	0	0	21.7	0	0	0	0	0	0	0	4	3	5	4	1	2	5	1	1	1	4	1	1	9
785	72	6	2	Normal	28	0	0	0	21.5	0	0	0	0	0	0	0	4	4	4	2	1	1	5	1	1	1	4	1	1	9
786	88	6	1	Normal	26	0	0	0	23.2	0	0	0	0	0	0	0	4	3	6	2	2	0	3	1	1	1	4	1	1	9
787	83	6	1	Normal	28	0	0	0	22.3	0	0	1	0	0	0	0	4	3	7	2	0	2	5	1	1	1	3	1	0	7
788	73	6	1	Normal	27	0	0	0	28.2	0	0	1	0	0	0	0	4	2	4	1	0	0	4	999	999	999	999	999	999	999
789	73	16	1	Normal	29	0	0	0	28.2	0	0	1	0	0	0	0	4	5	3	2	1	3	4	1	1	1	4	1	1	9
790	72	12	2	Normal	30	0	0	0	24.8	0	0	0	0	0	0	0	4	4	3	3	0	0	5	1	1	1	4	1	1	9
791	86	0	2	Normal	27	0	0	0	20.9	0	0	0	1	0	0	0	4	3	5	0	0	0	3	#NULL!	#NULL!	#NULL!	#NULL!	#NULL!	#NULL!	#NULL!
792	85	6	1	Normal	25	0	0	0	20.8	0	0	0	0	0	0	0	4	2	5	4	1	0	4	1	1	1	4	1	1	9
793	74	6	2	Normal	30	0	0	0	26.7	0	0	0	0	0	0	0	4	3	5	3	1	1	2	1	1	1	3	0	0	6
794	63	6	2	Normal	29	0	0	0	27.1	0	1	1	1	0	0	0	4	3	2	0	1	2	2	1	1	1	4	1	1	9
796	95	0	2	Normal	30	0	0	0	17.6	0	0	0	1	0	0	0	1	2	2	1	1	0	1	#NULL!	#NULL!	#NULL!	#NULL!	#NULL!	#NULL!	#NULL!
797	82	0	2	Normal	25	0	0	0	37	0	1	1	1	0	0	0	1	4	4	1	2	3	4	0	0	0	0	0	0	0
798	76	6	2	Normal	28	0	0	0	34.9	0	0	1	0	0	0	0	1	3	5	0	0	2	2	1	1	1	3	1	0	7
799	76	9	1	Normal	30	0	0	0	19.5	0	0	1	0	0	0	0	4	2	6	2	2	2	2	1	1	1	4	1	1	9
800	70	16	1	Normal	28	0	0	0	30.5	0	0	1	0	0	0	0	3	5	6	0	0	1	5	1	1	1	4	1	1	9
801	67	9	2	Normal	30	0	0	0	26.1	0	0	1	0	0	0	0	3	5	4	0	1	1	5	1	1	1	4	1	1	9
803	76	12	1	Normal	29	0	0	0	999	0	0	1	0	0	0	0	4	4	4	2	3	1	5	#NULL!	#NULL!	#NULL!	#NULL!	#NULL!	#NULL!	#NULL!
804	66	6	1	Normal	26	0	0	0	25	0	1	1	0	0	0	0	4	4	8	2	1	0	5	1	1	1	4	1	1	9
805	73	6	2	Normal	29	0	0	0	20.1	0	0	0	0	0	0	0	4	3	5	1	0	0	4	1	1	1	4	1	1	9
806	72	12	1	Normal	29	0	0	0	19.1	0	0	0	0	0	0	0	4	5	4	2	0	0	4	1	1	1	4	1	1	9
807	90	0	2	Normal	28	0	0	0	22.1	0	1	0	0	0	0	0	3	0	3	1	0	2	0	#NULL!	#NULL!	#NULL!	#NULL!	#NULL!	#NULL!	#NULL!
808	78	6	1	Normal	28	0	0	0	24.1	0	0	0	0	0	0	0	4	4	6	0	1	1	3	1	1	1	3	0	0	6
809	92	0	2	Normal	29	0	0	0	26.4	0	1	1	0	0	0	0	4	1	5	0	0	0	0	#NULL!	#NULL!	#NULL!	#NULL!	#NULL!	#NULL!	#NULL!
810	76	6	2	Normal	30	0	0	0	27.3	0	1	1	0	0	0	0	4	4	6	1	2	0	4	1	1	1	3	0	0	6
811	65	6	2	Normal	30	0	0	0	999	0	1	1	1	0	0	0	4	4	8	2	0	0	4	1	1	1	4	1	1	9
812	77	6	2	Normal	28	0	0	0	26.2	0	0	0	0	0	0	0	4	4	7	2	0	0	1	1	1	1	4	1	0	7
813	70	6	2	Normal	28	0	0	0	26.2	0	0	1	0	0	0	0	2	5	5	1	3	0	3	1	1	1	3	1	0	7
814	75	6	1	Normal	30	0	0	0	21.2	0	1	1	0	0	0	0	4	4	7	0	0	1	5	1	1	1	4	1	1	9
815	86	6	1	Normal	26	0	0	0	22.4	0	0	1	0	0	0	0	4	3	5	0	0	0	4	0	0	0	0	0	0	0
816	78	0	2	Normal	27	0	0	0	26.4	0	0	1	0	0	0	0	4	4	2	0	0	0	5	1	1	1	4	1	1	9
817	72	6	1	Normal	29	0	0	0	18.2	0	1	1	0	0	0	1	4	5	7	1	2	1	3	1	1	1	4	1	1	9
818	76	6	1	Normal	30	0	0	0	30.8	0	1	1	0	0	0	0	4	0	6	1	3	0	2	1	1	1	4	1	1	9
819	73	6	1	Normal	28	0	0	0	999	0	0	0	0	0	0	0	4	2	4	1	1	0	3	1	1	1	4	1	1	9
820	85	6	1	Normal	26	0	0	0	30.6	0	0	1	0	0	0	0	4	4	7	6	0	0	5	1	1	1	3	0	0	6
821	72	6	2	Normal	29	0	0	0	33	0	0	0	0	0	0	1	4	3	3	1	0	0	3	1	1	1	4	1	1	9
822	89	6	2	Normal	28	0	0	0	27.3	0	0	0	0	0	0	0	4	4	4	3	2	1	3	1	1	1	4	1	1	9
823	71	16	1	Normal	29	0	0	0	25.3	0	0	0	0	0	0	0	4	3	4	3	4	0	0	1	1	1	4	1	1	9
824	81	6	1	Normal	27	0	0	0	25.4	0	0	1	0	0	0	0	4	3	4	2	0	2	5	1	1	1	4	1	1	9
825	70	6	2	Normal	26	0	0	0	25.1	0	1	1	1	0	0	0	4	3	5	1	0	0	2	#NULL!	#NULL!	#NULL!	#NULL!	#NULL!	#NULL!	#NULL!
826	70	6	2	Normal	30	0	0	0	18	0	0	0	0	0	0	0	4	5	7	3	2	0	5	0	0	0	0	1	1	2
827	73	6	1	Normal	30	0	0	0	999	0	0	1	0	0	0	0	4	3	7	0	1	0	3	1	1	1	4	1	1	9
828	81	6	1	Normal	28	0	0	0	26.6	0	1	1	0	0	0	0	3	4	6	0	0	0	3	1	0	1	2	1	1	6
829	78	6	2	Normal	29	0	0	0	29.8	0	0	1	0	0	0	0	4	3	3	1	0	0	2	1	1	1	4	1	1	9
830	84	6	1	Normal	26	0	0	0	18.6	0	0	0	0	0	0	0	1	3	3	0	0	0	1	0	0	0	0	0	0	0
831	72	9	2	Normal	29	0	0	0	22.8	0	1	0	1	0	0	0	4	4	4	2	2	0	5	1	1	1	4	1	1	9
832	81	6	2	Normal	29	0	0	0	999	0	0	1	1	0	0	0	2	1	6	1	1	2	4	#NULL!	#NULL!	#NULL!	#NULL!	#NULL!	#NULL!	#NULL!
833	76	16	1	Normal	30	0	0	0	18.7	0	0	0	0	0	0	0	4	5	6	2	2	2	5	1	1	1	3	1	0	7
834	83	6	2	Normal	30	0	0	0	23.8	0	0	0	0	0	0	0	4	3	3	0	0	1	3	1	1	1	4	1	1	9
835	74	9	1	Normal	29	0	0	0	23.4	0	0	0	0	0	0	0	4	4	8	1	0	0	4	1	1	1	4	1	1	9
836	75	6	2	Normal	29	0	0	0	26.4	0	1	1	0	0	0	0	4	3	6	0	2	1	4	0	0	0	0	1	1	2
837	86	6	1	Normal	28	0	0	0	26.5	0	0	0	0	0	0	0	5	4	4	0	0	0	3	1	1	1	4	1	1	9
838	69	9	2	Normal	29	0	0	0	33.8	0	0	1	0	0	0	0	4	5	6	2	2	0	5	1	1	1	4	1	1	9
839	65	12	2	Normal	29	0	0	0	25.2	0	0	1	0	0	0	0	4	4	5	0	1	2	4	1	1	1	4	1	1	9
840	79	6	1	Normal	29	0	0	0	30	0	0	1	1	0	0	0	4	4	6	2	1	0	4	1	1	1	3	1	0	7
841	75	0	2	Normal	26	0	0	0	25.6	0	0	1	1	0	0	1	3	5	5	0	2	2	4	1	1	1	3	0	1	7
843	69	6	1	Normal	29	0	0	0	25.3	0	1	0	0	0	0	0	3	1	7	2	1	1	4	1	1	1	4	1	1	9
844	81	6	1	Normal	29	0	0	0	27.1	0	0	1	0	0	0	0	4	4	7	2	1	1	3	1	1	1	3	0	0	6
845	76	6	2	Normal	29	0	0	0	23.3	0	0	1	0	0	0	0	4	4	5	4	0	1	4	1	1	1	3	0	0	6
846	73	16	1	Normal	28	0	0	0	23.2	0	0	0	0	0	0	0	4	5	8	2	1	1	5	1	1	1	4	1	1	9
847	70	6	2	Normal	29	0	0	0	31.6	0	0	1	0	0	0	0	4	4	4	2	0	1	5	1	1	1	4	1	1	9
848	72	9	1	Normal	27	0	0	0	18	0	1	1	1	0	0	0	4	2	4	0	3	1	5	1	1	1	4	1	1	9
849	87	9	2	Normal	26	0	0	0	26.2	0	0	1	0	0	0	0	4	3	4	1	3	1	5	1	1	1	4	1	1	9
850	70	6	2	Normal	27	0	0	0	27.7	0	1	1	1	0	0	0	4	2	2	2	2	1	2	0	0	0	0	0	0	0
851	91	9	1	VasD	9	2	1	0	23.1	0	0	1	0	0	1	0	0	0	0	0	0	1	0	999	999	999	999	999	999	999
852	85	9	1	AD	22	1	1	0	26.7	0	0	1	0	0	1	0	0	2	1	1	2	3	1	1	1	1	3	1	0	7
853	85	6	2	MCI	21	0.5	1	0	20.8	0	0	1	1	0	1	0	1	3	2	2	1	0	2	1	1	1	3	1	0	7
854	75	6	2	Very mild dementia	21	0.5	1	0	30.4	0	0	0	1	0	1	0	1	2	4	1	2	1	3	1	1	1	4	1	1	9
855	72	0	1	AD	17	1	1	0	19.5	0	1	1	0	0	1	0	2	4	4	2	2	1	3	1	1	1	4	1	1	9
856	90	0	2	AD	14	1	1	1	999	0	0	1	0	0	0	0	0	1	4	2	0	0	0	999	999	999	999	999	999	999
858	75	6	2	AD	23	0.5	1	0	23.8	0	0	1	1	0	0	0	4	2	0	0	0	0	5	1	1	1	4	1	1	9
862	77	12	2	Normal	26	0	1	1	26	0	0	1	0	0	1	0	3	0	5	4	2	0	0	1	0	0	2	1	1	5
863	84	12	1	MCI	22	0.5	1	0	25.5	0	0	0	0	0	0	0	4	3	1	1	0	0	3	1	1	1	3	1	0	7
864	71	9	2	AD	25	1	1	1	27.7	0	0	0	0	0	1	0	2	2	1	1	0	0	0	1	1	1	4	1	1	9
865	81	6	1	DLB	17	1	0	1	20.9	0	0	1	1	0	1	0	4	1	0	0	1	0	0	0	0	0	0	0	0	0
866	89	0	2	AD	14	1	1	1	17.9	0	0	1	0	1	0	1	3	3	2	1	3	4	3	0	0	0	0	0	0	0
